# Supplementary material for: Development and Assessment of a Novel Palmitoylation-Related lncRNA Signature for Prognosis and Immune Landscape in Hepatocellular Carcinoma
Source: Oncol Res. 2026 Jan 19;34(2):18. doi: 10.32604/or.2025.070567 (PMC12848728; doi:10.32604/or.2025.070567)
Supplement: Supplementary file 1 [file OncolRes-34-70567-s001.xls]

## Sheet: Sheet1
Supplementary Table S1. The primer sequences for qRT-PCR.
Gene	Primer Sequence
AC026402.2	F: 5'-CTCCCAGCCCTGCCACTTG-3'
	R: 5'-CGCCAATGCCATGTGCTACC-3'
AC009403.1	F: 5'-GCAGCCCGTCTCCCGTTAG-3'
	R: 5'-CCACTCTCCAACCTACTGTCCAG-3'
AC010789.1	F: 5'-TGCCAAAGAAGAGAAGAGAG-3'
	R: 5'-AGCCAAGAAGAGCCACAGGAG-3'
AC107021.2	F: 5'-AGAGACTTGGCTAGTGCTAAGGAG-3'
	R: 5'-GGGGACTCAGACTATTGGGTAGAAC-3'
AC135050.6	F: 5'-CCAGTGTGAGGAGGCAAGGAG-3'
	R: 5'-AGCAGTGGGCAGCAGTGAG-3'
AL353572.4	F: 5'-GAGAGGACACAGCCAGAAGGAG-3'
	R: 5'-CCAACATCAAGGTGCCTATAGATTCC-3'
MKLN1-AS	F: 5'-AGGACTCTGCTGC1.00DCATCTGAC-3'
	R: 5'-AAGTGACCAAAGCCAGGAATGTG-3'
PRRT3−AS1	F: 5'-GGTCGTGTGGTTGGCAAGTC-3'
	R: 5'-CGGGCTAAACATTTCATCTTCTTCAC-3'
ZNF582−AS1	F: 5'-ATTATCAATCAGCCCAGGAACCATC-3'
	R: 5'-GGAGCAACAGGCAGAATCAGTG-3'

## Sheet: Sheet2
Supplementary Table S2.Expression data of palmitoylation-related lncRNAs and their correlation analysis.
Palmitoylation	lncRNA	cor	pvalue
ZDHHC7	AC083855.2	0.517757919354391	4.89903866849841e-27
ZDHHC13	AC083855.2	0.484612887172515	2.01455131875333e-23
ZDHHC21	AC083855.2	0.463113823823867	2.79484155100444e-21
PPT1	AC083855.2	0.516553568038766	6.73696331575093e-27
ABHD17C	AC083855.2	0.567266912249297	3.11677898406933e-33
ZDHHC17	AC107021.2	0.405885306104128	2.88952684236356e-16
ZDHHC22	AC093675.1	0.494996317685326	1.63725147093136e-24
ZDHHC1	GPRC5D-AS1	0.45202361546552	3.11610601136196e-20
ZDHHC7	GPRC5D-AS1	0.405762023177369	2.95550169362159e-16
ZDHHC13	GPRC5D-AS1	0.4476370512277	7.89587682469237e-20
PPT2	GPRC5D-AS1	0.406990031662622	2.35932801804512e-16
ABHD17C	GPRC5D-AS1	0.432698055501057	1.69633679387126e-18
ZDHHC17	AC138956.2	0.415304535858928	5.00744265799931e-17
ZDHHC23	ALG1L9P	0.441280147435673	2.96682552011844e-19
ZDHHC16	AC034229.4	0.400104053853968	8.24614409453733e-16
ZDHHC1	AC021016.1	0.532021942507101	1.0204278457674e-28
ZDHHC3	AC021016.1	0.422188971828481	1.34243701211808e-17
ZDHHC5	AC021016.1	0.42616755144274	6.18676423722817e-18
ZDHHC7	AC021016.1	0.652783684910793	8.70681977786068e-47
ZDHHC13	AC021016.1	0.528176805370388	2.95041845475198e-28
ZDHHC21	AC021016.1	0.465541420672868	1.62921331664333e-21
ZDHHC24	AC021016.1	0.447429967231385	8.24743236024182e-20
ABHD17C	AC021016.1	0.584400258883041	1.24717559430832e-35
ZDHHC6	AL831711.1	0.412040497108554	9.249567022997e-17
ZDHHC13	AL831711.1	0.457264751698679	1.00797250113523e-20
ZDHHC21	AL831711.1	0.403413774081936	4.53533652614963e-16
ZDHHC23	AL831711.1	0.404117588101018	3.99045520536063e-16
ABHD17C	AL831711.1	0.404304723508056	3.8567399652421e-16
ZDHHC7	Z83843.1	0.4406799452149	3.35699785368394e-19
ZDHHC17	Z83843.1	0.60935776301928	2.17707942383812e-39
ZDHHC21	Z83843.1	0.516344444852658	7.11920822759938e-27
ABHD17C	Z83843.1	0.426582020908176	5.70373366465165e-18
ZDHHC3	AC074117.1	0.472494476056654	3.39028974440109e-22
ZDHHC4	AC074117.1	0.40545759038231	3.12481876984288e-16
ZDHHC6	AC074117.1	0.422758706448771	1.20223578268e-17
ZDHHC8	AC074117.1	0.417200569427281	3.49515640288703e-17
ZDHHC16	AC074117.1	0.450537718945109	4.27606978452155e-20
ZDHHC17	AC074117.1	0.522234060439419	1.48265257954479e-27
ZDHHC5	AC022211.2	0.452733898447822	2.67719019614961e-20
ZDHHC6	AC022211.2	0.41384336993187	6.59596609463514e-17
ZDHHC17	AC022211.2	0.505275409241681	1.2522905768346e-25
ZDHHC5	AC012313.5	0.480498328478029	5.32040317309563e-23
ZDHHC7	AC012313.5	0.432742012475404	1.68146637813915e-18
ZDHHC13	AC012313.5	0.475057319940364	1.88364389528479e-22
ZDHHC17	AC012313.5	0.424448720733828	8.65675087827085e-18
ZDHHC21	AC012313.5	0.426164256477701	6.19076096237619e-18
ZDHHC23	AC012313.5	0.574550326727613	3.10173674007039e-34
ZDHHC1	LINC01521	0.443709458109073	1.79480787664247e-19
ZDHHC3	LINC01521	0.419121494054214	2.42245855843728e-17
ZDHHC4	LINC01521	0.427681944794325	4.59443601876984e-18
ZDHHC5	LINC01521	0.620046934761598	4.20742629724563e-41
ZDHHC6	LINC01521	0.459521339590883	6.16296764764364e-21
ZDHHC7	LINC01521	0.400339894023808	7.90397213789866e-16
ZDHHC13	LINC01521	0.499118801804304	5.90072560254406e-25
ZDHHC17	LINC01521	0.52572284423978	5.76888567765865e-28
ZDHHC21	LINC01521	0.453029912636916	2.51278737378589e-20
ZDHHC23	LINC01521	0.489425805515759	6.36116606037891e-24
ZDHHC24	LINC01521	0.400985750541139	7.03665457803297e-16
ZDHHC1	HCG18	0.440552423848756	3.4461802115407e-19
ZDHHC3	HCG18	0.536188932492412	3.17961489333182e-29
ZDHHC4	HCG18	0.472614988135558	3.29824481419855e-22
ZDHHC5	HCG18	0.559089555280822	3.88657842991185e-32
ZDHHC6	HCG18	0.561590259048707	1.80995210084332e-32
ZDHHC7	HCG18	0.517349636737378	5.45852471848659e-27
ZDHHC13	HCG18	0.622769696047658	1.50258584142583e-41
ZDHHC16	HCG18	0.501878919349842	2.95654980024381e-25
ZDHHC17	HCG18	0.626442451529313	3.68648413628508e-42
ZDHHC20	HCG18	0.461473466457918	4.01489927008393e-21
ZDHHC21	HCG18	0.61333604802713	5.10103923731888e-40
ZDHHC23	HCG18	0.463369727712651	2.64081698777627e-21
PPT1	HCG18	0.497237761255982	9.41635335165943e-25
PPT2	HCG18	0.564766203844103	6.79309417511959e-33
ABHD17A	HCG18	0.41863568166042	2.65838534868226e-17
ABHD17C	HCG18	0.50426493588721	1.61858313201644e-25
LYPLA1	AC011978.2	0.455258330535487	1.55630081763544e-20
ZDHHC23	TMEM254-AS1	0.408389648393666	1.8229689331413e-16
ZDHHC1	WAC-AS1	0.500888304869474	3.7915183926891e-25
ZDHHC3	WAC-AS1	0.440872489453942	3.22662789253141e-19
ZDHHC4	WAC-AS1	0.443107324788531	2.03368206829021e-19
ZDHHC5	WAC-AS1	0.502789719921007	2.35044220249988e-25
ZDHHC6	WAC-AS1	0.506967040955303	8.13444096980915e-26
ZDHHC7	WAC-AS1	0.473294770777909	2.82334966619153e-22
ZDHHC13	WAC-AS1	0.585268803164264	9.34478367357704e-36
ZDHHC16	WAC-AS1	0.434329085408405	1.22250964270764e-18
ZDHHC17	WAC-AS1	0.52031737286402	2.47884081022839e-27
ZDHHC21	WAC-AS1	0.513524490925387	1.49283612503605e-26
ZDHHC23	WAC-AS1	0.528554754211011	2.65963212308825e-28
PPT1	WAC-AS1	0.505360950135467	1.22533558505242e-25
ABHD17C	WAC-AS1	0.433045218585447	1.58232824899979e-18
ZDHHC1	AL034548.2	0.437875194311534	5.96066212859654e-19
ZDHHC7	AL034548.2	0.453965575144799	2.05580046548094e-20
ZDHHC13	AL034548.2	0.522236091754917	1.48184263621579e-27
ZDHHC23	AL034548.2	0.550444398347652	5.19516113138537e-31
ZDHHC1	AL157392.3	0.420049442657919	2.02758892192706e-17
ZDHHC3	AL157392.3	0.403813589579353	4.21743434295461e-16
ZDHHC5	AL157392.3	0.591482694014346	1.15506217781738e-36
ZDHHC6	AL157392.3	0.590213608791165	1.77680241328861e-36
ZDHHC7	AL157392.3	0.568775028412615	1.9420069720991e-33
ZDHHC13	AL157392.3	0.630739737495477	6.95329529783643e-43
ZDHHC17	AL157392.3	0.734960057275177	9.83740662480367e-65
ZDHHC20	AL157392.3	0.411391081179864	1.04423748349554e-16
ZDHHC21	AL157392.3	0.635167922954706	1.21251558726845e-43
ZDHHC23	AL157392.3	0.634212804813133	1.77147354082791e-43
ABHD17C	AL157392.3	0.438306745955666	5.45858051550545e-19
ZDHHC6	AC008735.2	0.451259189423544	3.6677440608969e-20
ZDHHC13	AC008735.2	0.40099144825075	7.02943498823775e-16
ZDHHC17	AC008735.2	0.661299749801451	2.20552006647631e-48
ZDHHC21	AC008735.2	0.482866065787789	3.04743350781612e-23
ZDHHC5	AC009318.2	0.412725508632448	8.13639295956223e-17
ZDHHC13	AC009318.2	0.456217057597121	1.26505337601623e-20
ZDHHC17	AC009318.2	0.472100040795085	3.70961529475621e-22
ZDHHC21	AC009318.2	0.451282577095777	3.64952158906128e-20
ABHD17C	AC009318.2	0.447235136845071	8.59223068063662e-20
ZDHHC6	AL356608.3	0.417936651290027	3.03793973855481e-17
ZDHHC17	AL365330.1	0.564023182638911	8.55164468939555e-33
ZDHHC21	AL365330.1	0.433626725383737	1.40801392242474e-18
ZDHHC16	AL354892.2	0.449660826561435	5.1503250945503e-20
PPT2	AL354892.2	0.435859620628835	8.97546924644385e-19
PPT2	DANCR	0.433566687100175	1.42509880150533e-18
ZDHHC3	AC012313.1	0.472186691377784	3.63701730230364e-22
ZDHHC5	AC012313.1	0.421698939951491	1.47578816162533e-17
ZDHHC8	AC012313.1	0.403048377498402	4.84637005857643e-16
ZDHHC17	AC012313.1	0.430723989659365	2.51574449364543e-18
ABHD17B	AC012313.1	0.458126005824624	8.35776766456061e-21
ZDHHC1	ATP1A1-AS1	0.4522439392282	2.97287647185442e-20
ZDHHC5	ATP1A1-AS1	0.430004190105761	2.90265925277087e-18
ZDHHC6	ATP1A1-AS1	0.402187247288764	5.66455938528452e-16
ZDHHC7	ATP1A1-AS1	0.417863053544772	3.08087280355579e-17
ZDHHC13	ATP1A1-AS1	0.486467462861324	1.29479700769726e-23
ZDHHC17	ATP1A1-AS1	0.59237446452356	8.52478380932418e-37
ZDHHC21	ATP1A1-AS1	0.53485714447521	4.6237044500396e-29
ZDHHC23	ATP1A1-AS1	0.404359336873469	3.81855262416209e-16
PPT1	ATP1A1-AS1	0.418000847386303	3.00097147648493e-17
ZDHHC13	SCAT2	0.410327204700628	1.27306104320952e-16
ZDHHC17	SCAT2	0.430703396272252	2.52607424778326e-18
ZDHHC5	INE1	0.515615624520683	8.62644845568688e-27
ZDHHC6	INE1	0.434530517283888	1.17389665734165e-18
ZDHHC7	INE1	0.525736239599632	5.74789407267942e-28
ZDHHC13	INE1	0.555911490156935	1.0170334070754e-31
ZDHHC17	INE1	0.680689513610973	3.2093554319042e-52
ZDHHC21	INE1	0.571903472225842	7.22214693578386e-34
ZDHHC23	INE1	0.411174525884063	1.08727618217002e-16
ABHD17C	INE1	0.450424211101885	4.38041892077237e-20
ZDHHC3	AC007406.4	0.542695592132065	4.98205225514736e-30
ZDHHC4	AC007406.4	0.430506763090538	2.62683067148452e-18
ZDHHC5	AC007406.4	0.580905152262807	3.94997164796393e-35
ZDHHC6	AC007406.4	0.517707350805183	4.96513623221487e-27
ZDHHC7	AC007406.4	0.4327538035663	1.67749936850937e-18
ZDHHC8	AC007406.4	0.446690915266234	9.63231090609533e-20
ZDHHC13	AC007406.4	0.514988874007172	1.01716582975911e-26
ZDHHC17	AC007406.4	0.733314656726749	2.61296440472023e-64
ZDHHC20	AC007406.4	0.554002252184489	1.80369348142211e-31
ZDHHC21	AC007406.4	0.627772622747256	2.20591426857597e-42
PPT1	AC007406.4	0.416457519440392	4.02512089324172e-17
ABHD17B	AC007406.4	0.522940463584725	1.22579111663469e-27
ABHD17C	AC007406.4	0.428362529294673	4.01737389230979e-18
ABHD17A	AC012615.1	0.819845199902414	4.15540542631691e-92
ZDHHC1	LINC02035	0.578575091865933	8.45341277988457e-35
ZDHHC2	LINC02035	0.401593720775607	6.30590826866102e-16
ZDHHC3	LINC02035	0.493614804570794	2.29775052737823e-24
ZDHHC5	LINC02035	0.589810977383257	2.03612865183615e-36
ZDHHC7	LINC02035	0.608954015259513	2.51962448025704e-39
ZDHHC13	LINC02035	0.684942949242955	4.2136381040426e-53
ZDHHC17	LINC02035	0.495766004054313	1.35463358752165e-24
ZDHHC20	LINC02035	0.429050560444104	3.5065538209019e-18
ZDHHC21	LINC02035	0.577007852836297	1.40541476806451e-34
ZDHHC23	LINC02035	0.598710154094402	9.58288109200235e-38
ZDHHC24	LINC02035	0.487660227420356	9.73000285646354e-24
PPT1	LINC02035	0.412896099472993	7.88031355782181e-17
ABHD17C	LINC02035	0.585249836013848	9.40396141214141e-36
ZDHHC17	BET1-AS1	0.421995487997696	1.39361148184812e-17
ZDHHC16	AL513550.1	0.421283344429478	1.59901988210949e-17
ZDHHC6	ZNF32-AS1	0.422399971519989	1.28873401583164e-17
ZDHHC13	ZNF32-AS1	0.427660210005942	4.61414837586727e-18
ZDHHC17	ZNF32-AS1	0.473727842790184	2.55665349509838e-22
ZDHHC21	ZNF32-AS1	0.464800094697182	1.92198416424431e-21
ZDHHC23	ZNF32-AS1	0.548307958263131	9.74656219928338e-31
ZDHHC6	AC023494.1	0.427913029186947	4.38990691350405e-18
ZDHHC7	AC023494.1	0.405306042944563	3.21261923994506e-16
ZDHHC13	AC023494.1	0.446165530323171	1.07535790153112e-19
ZDHHC17	AC023494.1	0.601857937832606	3.17690791083331e-38
ZDHHC21	AC023494.1	0.541324317078307	7.38778131076865e-30
ZDHHC16	AC020915.2	0.497298504312723	9.27572282410039e-25
ZDHHC18	AC020915.2	0.400385651153704	7.83921743743284e-16
PPT1	AC020915.2	0.513301999989213	1.58218442566974e-26
ABHD17A	AC020915.2	0.421056686821797	1.67043302252321e-17
ABHD17A	Z95115.1	0.413988932320421	6.4177641956741e-17
ZDHHC23	AC068473.5	0.402732092211261	5.13243199119813e-16
ABHD17A	AC068473.5	0.503255776383078	2.08953819958077e-25
PPT1	GIHCG	0.561567545180455	1.82261276710989e-32
ZDHHC16	AL096701.4	0.429459242956167	3.23395986607623e-18
ABHD17A	AL096701.4	0.489894660737953	5.67991267277964e-24
ZDHHC3	AC012467.2	0.510401732264706	3.3623656961987e-26
ZDHHC5	AC012467.2	0.400413817302059	7.79961633353916e-16
ZDHHC6	AC012467.2	0.461413315453968	4.06843413440467e-21
ZDHHC13	AC012467.2	0.438659095198908	5.07969937966138e-19
ZDHHC17	AC012467.2	0.584568065931544	1.17960638002212e-35
ZDHHC21	AC012467.2	0.498897252985773	6.23558796149426e-25
ZDHHC23	AC012467.2	0.4015885910175	6.31175074110622e-16
ABHD17C	AC012467.2	0.474242003109131	2.2721172703391e-22
ABHD17A	AL031432.3	0.428144155005727	4.19430188995107e-18
ZDHHC3	REPIN1-AS1	0.435857390353943	8.97952172464202e-19
ZDHHC4	REPIN1-AS1	0.44345258183603	1.89313334838213e-19
ZDHHC5	REPIN1-AS1	0.499302517693896	5.63655512605403e-25
ZDHHC6	REPIN1-AS1	0.44029609074605	3.6325578512079e-19
ZDHHC17	REPIN1-AS1	0.491746061852468	3.62526028585654e-24
ABHD17B	REPIN1-AS1	0.423670375645724	1.00726960387489e-17
ZDHHC3	AC018809.2	0.482681731656874	3.18304638229987e-23
ZDHHC3	AC018690.1	0.516310263012665	7.18369168687623e-27
ZDHHC5	AC018690.1	0.42441754414105	8.70950443003227e-18
ZDHHC8	AC018690.1	0.456610495968279	1.16171360773096e-20
ZDHHC13	AC018690.1	0.427777406407762	4.50883305864495e-18
ZDHHC17	AC018690.1	0.530058379573968	1.75786585448148e-28
ZDHHC20	AC018690.1	0.449830006745068	4.96896457201471e-20
ZDHHC21	AC018690.1	0.489401575411584	6.3984832895991e-24
PPT1	AC018690.1	0.497759970987482	8.27291624233192e-25
ZDHHC3	AC004816.1	0.415866126709116	4.50265566929664e-17
PPT1	AC004816.1	0.521024248783056	2.05160540196234e-27
ZDHHC1	MAP4K3-DT	0.605107685552799	1.00315410626745e-38
ZDHHC13	MAP4K3-DT	0.484128572978897	2.26005948562089e-23
ZDHHC24	MAP4K3-DT	0.404422412220366	3.77491010370892e-16
ZDHHC5	HM13-IT1	0.435072980381699	1.05223699898993e-18
ZDHHC7	HM13-IT1	0.501365843675292	3.36341805163602e-25
ZDHHC8	HM13-IT1	0.413635167904258	6.85932882526109e-17
ZDHHC17	HM13-IT1	0.564370473303782	7.67978643206746e-33
ZDHHC21	HM13-IT1	0.497978602396292	7.83593451727903e-25
ZDHHC3	AC092910.3	0.462434275866469	3.24811769916103e-21
ZDHHC5	AC092910.3	0.454443795047342	1.85490583388973e-20
ZDHHC6	AC092910.3	0.448850888841602	6.11292026441927e-20
ZDHHC7	AC092910.3	0.465055920438254	1.8155226058387e-21
ZDHHC8	AC092910.3	0.436120781881456	8.51316297438176e-19
ZDHHC13	AC092910.3	0.474512873968494	2.1350152358583e-22
ZDHHC17	AC092910.3	0.555806319332249	1.04974477801256e-31
ZDHHC21	AC092910.3	0.549047823080054	7.84231432362236e-31
ZDHHC23	AC092910.3	0.511049796157394	2.84290286796179e-26
ABHD17C	AC092910.3	0.461474834103646	4.01369015827741e-21
ZDHHC7	AL691482.3	0.458386520159371	7.89651312732015e-21
ABHD17C	AL691482.3	0.591076161376812	1.32619956106777e-36
ZDHHC7	CLCA4-AS1	0.509974416232672	3.75505909302181e-26
ZDHHC21	CLCA4-AS1	0.464310815328064	2.14300873509513e-21
PPT1	CLCA4-AS1	0.623141143172648	1.30464443605062e-41
ZDHHC3	AC068205.2	0.413678514148081	6.80366068885314e-17
ZDHHC6	AC068205.2	0.460183200872511	5.33116386213877e-21
ZDHHC16	AC068205.2	0.411870674854173	9.54789707881331e-17
ZDHHC17	AC068205.2	0.585516401616099	8.60525763242482e-36
ZDHHC21	AC068205.2	0.482449965627952	3.36202508702043e-23
ABHD17A	AC092803.1	0.468367830892885	8.64426334647317e-22
ZDHHC1	LINC00847	0.458568099413692	7.58993929914004e-21
ZDHHC7	LINC00847	0.484142982701956	2.25234603920691e-23
ZDHHC13	LINC00847	0.446176008346089	1.07300091080838e-19
ZDHHC21	LINC00847	0.476552969071572	1.33367123269612e-22
ZDHHC5	BAIAP2-DT	0.496132086783058	1.23767814907133e-24
ZDHHC6	BAIAP2-DT	0.413799746441897	6.65031151363557e-17
ZDHHC13	BAIAP2-DT	0.436859171552121	7.32909486428339e-19
ZDHHC17	BAIAP2-DT	0.477113186429164	1.17136680620891e-22
ABHD17C	BAIAP2-DT	0.401655367656237	6.23611011134575e-16
ZDHHC1	SCTR-AS1	0.52804349475963	3.06030323638757e-28
ZDHHC13	SCTR-AS1	0.52956319076417	2.01516391126292e-28
ABHD17C	SCTR-AS1	0.449343780277185	5.50791646673599e-20
ZDHHC1	AC107027.3	0.430709015592217	2.52325143615018e-18
ZDHHC3	AC107027.3	0.521607802139654	1.75439242668008e-27
ZDHHC4	AC107027.3	0.403437057804804	4.51619493599338e-16
ZDHHC5	AC107027.3	0.510119815790052	3.61660736272761e-26
ZDHHC6	AC107027.3	0.583862649283586	1.4905037275943e-35
ZDHHC7	AC107027.3	0.402444093188865	5.40728549837058e-16
ZDHHC13	AC107027.3	0.536215698349383	3.15572329266384e-29
ZDHHC17	AC107027.3	0.540175130970612	1.02637104052214e-29
ZDHHC20	AC107027.3	0.423666126814981	1.00810182332059e-17
ZDHHC21	AC107027.3	0.541623384043647	6.78053267964057e-30
ZDHHC23	AC107027.3	0.51671890481198	6.44916178854335e-27
ABHD17B	AC107027.3	0.428357110546401	4.02167408117878e-18
PPT1	AC244153.1	0.406177937805887	2.73865904245328e-16
ZDHHC1	MAPKAPK5-AS1	0.40022659200975	8.06658255276314e-16
ZDHHC7	MAPKAPK5-AS1	0.448997983062529	5.92582761764811e-20
ZDHHC13	MAPKAPK5-AS1	0.433045595300323	1.58220872506172e-18
ZDHHC16	MAPKAPK5-AS1	0.424249112089143	9.00001818802031e-18
PPT1	MAPKAPK5-AS1	0.456131872899915	1.28859266694554e-20
PPT2	MAPKAPK5-AS1	0.48112171025565	4.59631824995831e-23
ABHD17A	MAPKAPK5-AS1	0.417211517668737	3.48788445735858e-17
LYPLA2	MAPKAPK5-AS1	0.509597483281916	4.13881790119445e-26
ZDHHC6	AC027020.2	0.401104482293507	6.88770232076687e-16
ZDHHC17	AC027020.2	0.434828453575876	1.10546021238442e-18
ZDHHC21	AC027020.2	0.410477779237219	1.23790943335288e-16
ZDHHC3	NUTM2A-AS1	0.448303198650949	6.86208392161258e-20
ZDHHC5	NUTM2A-AS1	0.478417465382379	8.65136590625011e-23
ZDHHC6	NUTM2A-AS1	0.62659623694905	3.47442575205923e-42
ZDHHC7	NUTM2A-AS1	0.407817445905998	2.02598069484516e-16
ZDHHC13	NUTM2A-AS1	0.506930699752414	8.21039632963556e-26
ZDHHC16	NUTM2A-AS1	0.58537985267623	9.00563013760562e-36
ZDHHC17	NUTM2A-AS1	0.545041366376506	2.52858568120988e-30
ZDHHC21	NUTM2A-AS1	0.47770613678075	1.02077766356447e-22
PPT2	NUTM2A-AS1	0.452603401719382	2.75298808469773e-20
PPT2	VPS9D1-AS1	0.410766910411305	1.17306347892461e-16
ZDHHC16	AC099778.1	0.428883326985517	3.62450344985192e-18
ZDHHC1	AC004812.2	0.449043467897577	5.86912383768019e-20
ZDHHC7	AC004812.2	0.587008444249289	5.22813801150102e-36
ZDHHC13	AC004812.2	0.534585438482312	4.98973660369315e-29
ZDHHC17	AC004812.2	0.481817610835612	3.90239078873969e-23
ZDHHC21	AC004812.2	0.451972982543584	3.14996993595337e-20
ZDHHC24	AC004812.2	0.434511329276937	1.17844427391194e-18
PPT1	AC004812.2	0.437415154326653	6.54593940600762e-19
ABHD17C	AC004812.2	0.450242513512737	4.55269672928569e-20
ZDHHC3	AC013403.2	0.451883228228564	3.21089141810849e-20
ZDHHC7	AC013403.2	0.427858243996401	4.43757151233287e-18
ZDHHC17	AC013403.2	0.450772759045356	4.06771364506701e-20
ZDHHC21	AC013403.2	0.432820311532684	1.65529512375965e-18
ABHD17C	AC013403.2	0.401276075931877	6.67788595414866e-16
ZDHHC17	KLF3-AS1	0.476704247216635	1.28777787389583e-22
ZDHHC13	AL591895.1	0.450371473016723	4.42975077205012e-20
ABHD17C	AL591895.1	0.446774581790852	9.46470746036047e-20
ZDHHC5	CCDC18-AS1	0.409343857783493	1.52796466121314e-16
ZDHHC7	CCDC18-AS1	0.442398271459414	2.35529759538416e-19
ZDHHC13	CCDC18-AS1	0.415826459230099	4.53660690478592e-17
ZDHHC17	CCDC18-AS1	0.613030991764885	5.70559711047864e-40
ZDHHC21	CCDC18-AS1	0.502117948425592	2.78397867173768e-25
ABHD17C	CCDC18-AS1	0.403456010942185	4.50067208843097e-16
ZDHHC5	AC115618.1	0.401763776093345	6.11520166284259e-16
ZDHHC16	AL355999.1	0.431098615200935	2.33491990211694e-18
PPT2	AL355999.1	0.44590787320692	1.13494729861954e-19
ZDHHC5	AL031600.1	0.417937654683119	3.03735849236492e-17
ZDHHC6	AL031600.1	0.429000384435107	3.54154090259173e-18
ZDHHC7	AL031600.1	0.481880765303883	3.84478546092874e-23
ZDHHC17	AL031600.1	0.606734818020116	5.60443109091608e-39
ZDHHC20	AL031600.1	0.450603455222599	4.21676073147005e-20
ZDHHC21	AL031600.1	0.474631944730602	2.07735868242727e-22
ZDHHC3	AC092953.2	0.457038081087802	1.05882171129527e-20
ZDHHC5	AC092953.2	0.485057383387271	1.81247811525539e-23
ZDHHC6	AC092953.2	0.559428402341803	3.50557478905006e-32
ZDHHC13	AC092953.2	0.555861897997765	1.03233056232401e-31
ZDHHC17	AC092953.2	0.633237257015818	2.60559988845022e-43
ZDHHC20	AC092953.2	0.501627354665889	3.14957599183778e-25
ZDHHC21	AC092953.2	0.570675003671287	1.06635548750755e-33
ZDHHC23	AC092953.2	0.453294498139958	2.37427920747829e-20
ABHD17C	AC092953.2	0.414486064365855	5.8440892505381e-17
ZDHHC5	AP003721.3	0.408141438811104	1.90845304509692e-16
ABHD17B	AP003721.3	0.4278110586155	4.47903163453691e-18
PPT2	EPB41L4A-AS1	0.512511056113632	1.94469541802222e-26
ZDHHC7	AC145423.2	0.455587768290439	1.44945594379758e-20
ZDHHC13	AC145423.2	0.426057810642147	6.32125197542102e-18
ZDHHC17	AC145423.2	0.403862732708622	4.17990171958823e-16
ZDHHC6	AC010201.2	0.418853816506021	2.54978318190042e-17
ZDHHC13	AC010201.2	0.4228554508739	1.17990267568722e-17
ZDHHC16	AC010201.2	0.41126097805568	1.06988950418571e-16
ZDHHC17	AC010201.2	0.56319035454188	1.10615643886257e-32
ZDHHC21	AC010201.2	0.447551924343691	8.03856991004362e-20
ZDHHC5	AL360181.2	0.421477717071458	1.5401749774729e-17
ZDHHC6	AL360181.2	0.507244844014188	7.57628313149435e-26
ZDHHC7	AL360181.2	0.406478924371781	2.59155474837447e-16
ZDHHC17	AL360181.2	0.676206175306271	2.62896990103718e-51
ZDHHC20	AL360181.2	0.404281007798738	3.87343921298519e-16
ZDHHC21	AL360181.2	0.480183664786877	5.72750378788574e-23
ZDHHC2	AL133243.2	0.444565581655768	1.50202449189067e-19
ZDHHC5	AL133243.2	0.479103043511013	7.37360822042217e-23
ZDHHC6	AL133243.2	0.451442534915969	3.52725815653894e-20
ZDHHC13	AL133243.2	0.449252146426693	5.61574644749574e-20
ZDHHC17	AL133243.2	0.611700151884342	9.28731221631772e-40
ZDHHC20	AL133243.2	0.410142665851251	1.31748041184088e-16
ZDHHC21	AL133243.2	0.516511641832211	6.81193750077483e-27
ZDHHC3	AL353796.1	0.423054239697926	1.13528500560003e-17
ZDHHC6	AL353796.1	0.477904642445097	9.7476141326462e-23
ZDHHC17	AL353796.1	0.570167098179921	1.2521734647757e-33
ZDHHC21	AL353796.1	0.426179409227411	6.17240196554757e-18
ZDHHC13	AC005046.1	0.401468124852253	6.45049150220631e-16
ZDHHC3	THUMPD3-AS1	0.442609714137682	2.25448365998947e-19
ZDHHC6	THUMPD3-AS1	0.410436087976869	1.2475456920328e-16
ZDHHC13	THUMPD3-AS1	0.456090302658928	1.30023595753958e-20
ZDHHC16	THUMPD3-AS1	0.433445772339457	1.46012821586318e-18
ZDHHC17	THUMPD3-AS1	0.532356350209966	9.2982503084641e-29
ZDHHC21	THUMPD3-AS1	0.487004332285311	1.1386989014323e-23
PPT1	THUMPD3-AS1	0.417251028819699	3.46176411433802e-17
ABHD17C	THUMPD3-AS1	0.424418069867466	8.70861224061085e-18
ZDHHC6	AC012615.6	0.45167246696251	3.35854477054481e-20
ZDHHC17	AC012615.6	0.579056203890577	7.22803272884681e-35
ZDHHC21	AC012615.6	0.419853625038903	2.105265377769e-17
ZDHHC5	LINC01671	0.42331448830162	1.07937150573225e-17
ZDHHC23	LINC01671	0.407801259366544	2.03203509363729e-16
PPT2	AC005393.1	0.445324490212339	1.28213986051211e-19
ZDHHC17	ERVK13-1	0.549283545670255	7.31672176444427e-31
ZDHHC2	AL606489.1	0.46862325377883	8.16070105019299e-22
ZDHHC3	AL606489.1	0.441364511961759	2.91568866554305e-19
ZDHHC5	AL606489.1	0.434011375463747	1.30323735833949e-18
ZDHHC6	AL606489.1	0.422985260018202	1.15057617991119e-17
ZDHHC13	AL606489.1	0.45132700990368	3.61514702489669e-20
ZDHHC17	AL606489.1	0.457283194884365	1.00394255252945e-20
ZDHHC20	AL606489.1	0.463619232019288	2.49870586473289e-21
ZDHHC21	AL606489.1	0.506387058838629	9.43383988979003e-26
ABHD17B	AL606489.1	0.406261977306762	2.69678015535242e-16
ZDHHC16	AL035071.1	0.431122961717495	2.32362107650775e-18
PPT2	AL035071.1	0.449743514909406	5.06088377028713e-20
ZDHHC2	LINC00909	0.463528865914504	2.54928378861961e-21
ZDHHC3	LINC00909	0.487616101103153	9.83359454230795e-24
ZDHHC5	LINC00909	0.53440900993613	5.24259761765824e-29
ZDHHC6	LINC00909	0.497867191574948	8.05568877014403e-25
ZDHHC7	LINC00909	0.432716711181284	1.69000994311907e-18
ZDHHC13	LINC00909	0.589015019258561	2.66395276150982e-36
ZDHHC17	LINC00909	0.667021969264716	1.7425441134657e-49
ZDHHC20	LINC00909	0.496890967937923	1.02604681206182e-24
ZDHHC21	LINC00909	0.697860978091153	7.10652118198783e-56
ZDHHC23	LINC00909	0.446749401568918	9.51484501980642e-20
PPT1	LINC00909	0.501363994985742	3.36497963769027e-25
ABHD17C	LINC00909	0.486065017912337	1.425477153538e-23
ZDHHC2	NIPBL-DT	0.434856867771066	1.09914218793039e-18
ZDHHC3	NIPBL-DT	0.424461960776627	8.63444268478603e-18
ZDHHC5	NIPBL-DT	0.498685558136618	6.57304880364407e-25
ZDHHC6	NIPBL-DT	0.447653022763107	7.86938385729517e-20
ZDHHC7	NIPBL-DT	0.528545891015264	2.66611549058611e-28
ZDHHC8	NIPBL-DT	0.456678459912888	1.14472461639031e-20
ZDHHC13	NIPBL-DT	0.55243078716854	2.882503977734e-31
ZDHHC17	NIPBL-DT	0.668978026735009	7.22315923161557e-50
ZDHHC20	NIPBL-DT	0.479283772711398	7.06899807023014e-23
ZDHHC21	NIPBL-DT	0.598501804668867	1.03049621916655e-37
ZDHHC23	NIPBL-DT	0.410096797174559	1.32875526807991e-16
PPT1	NIPBL-DT	0.487732642276537	9.56232830122914e-24
ABHD17C	NIPBL-DT	0.443353561070224	1.93243518794598e-19
ZDHHC7	AC092119.2	0.460356402768077	5.13241057916916e-21
ZDHHC13	AC092119.2	0.42657352581825	5.71325139211645e-18
ZDHHC17	AC092119.2	0.4223708581946	1.29601631755638e-17
ABHD17C	AC092119.2	0.492158040947525	3.27932921105202e-24
ZDHHC5	AC008770.3	0.516175840019243	7.44292002131872e-27
ZDHHC6	AC008770.3	0.494341903040226	1.92274017453655e-24
ZDHHC17	AC008770.3	0.598185721285127	1.15044744525632e-37
ZDHHC20	AC008770.3	0.442426485721773	2.34159308913429e-19
ZDHHC21	AC008770.3	0.473579949786482	2.64481223787517e-22
ZDHHC23	AC008770.3	0.430025273053479	2.89053604078061e-18
ABHD17B	AC008770.3	0.431030159701305	2.36697931186693e-18
ZDHHC6	GAS5-AS1	0.419234043518973	2.37080780565792e-17
ZDHHC21	GAS5-AS1	0.427945475657982	4.36191531593777e-18
ZDHHC23	GAS5-AS1	0.418059348445578	2.96766791727051e-17
ZDHHC1	IQCH-AS1	0.459328029960842	6.42917201293864e-21
ZDHHC4	IQCH-AS1	0.459023746442474	6.87130941817448e-21
ZDHHC17	IQCH-AS1	0.404419972338392	3.77658914500741e-16
ZDHHC1	AL645608.7	0.595790180754642	2.63979764627424e-37
ZDHHC7	AL645608.7	0.511835237989124	2.3185685201253e-26
ZDHHC13	AL645608.7	0.549025753450984	7.8933932902991e-31
ZDHHC23	AL645608.7	0.496154668432893	1.23079938808773e-24
ZDHHC1	AC004540.2	0.713534010443569	1.91199955024345e-59
ZDHHC13	AC004540.2	0.432366453080898	1.81276211883635e-18
ZDHHC7	SCAMP1-AS1	0.428473341136602	3.93042115464203e-18
ZDHHC15	LINC01287	0.482063141636638	3.68309927705361e-23
ZDHHC3	ZNF674-AS1	0.439936158394309	3.9111039684562e-19
ZDHHC6	ZNF674-AS1	0.401743070835317	6.13811521060287e-16
ZDHHC8	ZNF674-AS1	0.432985713484397	1.6013199114816e-18
ZDHHC13	ZNF674-AS1	0.405694436646071	2.99229584500647e-16
ZDHHC16	ZNF674-AS1	0.406920661078571	2.38960579559164e-16
ZDHHC17	ZNF674-AS1	0.521725359389099	1.69988214358371e-27
ZDHHC18	ZNF674-AS1	0.402282231865553	5.56804639544818e-16
ZDHHC21	ZNF674-AS1	0.418886974222085	2.53366134282516e-17
ZDHHC3	ADNP-AS1	0.509278880262818	4.49319508608571e-26
ZDHHC5	ADNP-AS1	0.446745104304072	9.52342758680908e-20
ZDHHC7	ADNP-AS1	0.459025875516519	6.86811409362158e-21
ZDHHC8	ADNP-AS1	0.4083871385568	1.82381421767057e-16
ZDHHC13	ADNP-AS1	0.478901433228659	7.728697943224e-23
ZDHHC17	ADNP-AS1	0.567180132396948	3.20255196133741e-33
ZDHHC21	ADNP-AS1	0.545832877354515	2.00896983329992e-30
PPT1	ADNP-AS1	0.426110473282901	6.2563588616296e-18
ABHD17C	ADNP-AS1	0.423594502632376	1.02223301805345e-17
ZDHHC5	TBC1D8-AS1	0.46352186585527	2.55324354973607e-21
ZDHHC7	TBC1D8-AS1	0.407719	2.06310408629191e-16
ZDHHC17	TBC1D8-AS1	0.501263620602973	3.4508485049668e-25
ZDHHC21	TBC1D8-AS1	0.404056948927351	4.03475244303375e-16
PPT1	TBC1D8-AS1	0.441699481891477	2.72106957647176e-19
ABHD17A	AC097382.3	0.499721506909465	5.07695225308167e-25
ZDHHC1	THAP9-AS1	0.455065744427354	1.62231495741692e-20
ZDHHC5	THAP9-AS1	0.444145132911886	1.63940798565665e-19
ZDHHC7	THAP9-AS1	0.572366910680232	6.23214306328792e-34
ZDHHC13	THAP9-AS1	0.617352298985308	1.15417948325716e-40
ZDHHC17	THAP9-AS1	0.555512968022465	1.14658540726142e-31
ZDHHC20	THAP9-AS1	0.401886476050389	5.98112792751739e-16
ZDHHC21	THAP9-AS1	0.585607320007836	8.3484989890433e-36
ZDHHC23	THAP9-AS1	0.46827641645015	8.82410040578253e-22
PPT1	THAP9-AS1	0.431725377888828	2.06055704796998e-18
ABHD17C	THAP9-AS1	0.556093522635325	9.62780740560322e-32
ZDHHC13	AP003390.1	0.40392616341768	4.13194142779382e-16
ZDHHC1	AC026801.2	0.455995545158835	1.32716495231513e-20
ZDHHC7	AC026801.2	0.411940694877225	9.42376373455382e-17
ZDHHC13	AC026801.2	0.495702746216699	1.37591979951517e-24
ZDHHC17	AC026801.2	0.406136549962226	2.75951756340227e-16
ZDHHC21	AC026801.2	0.413933520072675	6.48503704081736e-17
ABHD17C	AC026801.2	0.446820938711404	9.37308308596268e-20
ZDHHC1	PAN3-AS1	0.431477551878596	2.165028871889e-18
ZDHHC2	PAN3-AS1	0.444815050032948	1.42593347172357e-19
ZDHHC3	PAN3-AS1	0.405697644551596	2.99053933913219e-16
ZDHHC7	PAN3-AS1	0.612115321724011	7.97977106114153e-40
ZDHHC8	PAN3-AS1	0.448038026358657	7.25658156181314e-20
ZDHHC13	PAN3-AS1	0.555176523223794	1.26856292316144e-31
ZDHHC17	PAN3-AS1	0.456162116851661	1.28018630937055e-20
ZDHHC20	PAN3-AS1	0.403690610159867	4.31281443339647e-16
ZDHHC21	PAN3-AS1	0.515053653824481	1.00000539888312e-26
ABHD17C	PAN3-AS1	0.559036437955658	3.94990694891386e-32
ZDHHC2	AC100861.1	0.554325937413455	1.63715657592507e-31
ZDHHC5	AC100861.1	0.431581227770983	2.12070500980028e-18
ZDHHC7	AC100861.1	0.416826549392908	3.75273293981186e-17
ZDHHC13	AC100861.1	0.483038437800921	2.92578362430311e-23
ZDHHC21	AC100861.1	0.437581422964193	6.328158985052e-19
ZDHHC23	AC100861.1	0.429581365004742	3.15662594049177e-18
PPT1	AC100861.1	0.427135308800843	5.11628343354712e-18
ABHD17C	AC100861.1	0.462306237174605	3.34129105925654e-21
ZDHHC16	AC099850.1	0.412724370761026	8.13812819876533e-17
PPT1	AC099850.1	0.471905252707622	3.87806817655184e-22
ZDHHC6	AL139287.1	0.418365655538495	2.79913344876922e-17
ZDHHC7	AL139287.1	0.475422318431765	1.73170091539126e-22
ZDHHC8	AL139287.1	0.435340999744585	9.96793675651742e-19
ZDHHC13	AL139287.1	0.472120751005771	3.69213494801603e-22
ZDHHC17	AL139287.1	0.588729307048873	2.93322487620082e-36
ZDHHC21	AL139287.1	0.490156148254823	5.33177589755812e-24
PPT1	AL139287.1	0.432313303654248	1.83213958701776e-18
ABHD17C	AL139287.1	0.41286525999303	7.92601407146887e-17
ZDHHC13	MELTF-AS1	0.467483722352744	1.05463404706579e-21
PPT2	MELTF-AS1	0.436387213879512	8.06567592185773e-19
ABHD17C	MELTF-AS1	0.410559584233544	1.21921346941205e-16
ABHD17B	FBXO30-DT	0.439257152716709	4.49496939625062e-19
ZDHHC23	AC104825.1	0.412602401548785	8.32625263458851e-17
ZDHHC7	AL122125.1	0.52464214044696	7.73725639527216e-28
ZDHHC8	AL122125.1	0.442784625391029	2.17430675757441e-19
ABHD17C	AL122125.1	0.434115069731311	1.2763293342859e-18
ABHD17C	AP002840.2	0.44261730034658	2.25094666158548e-19
ZDHHC2	AC004803.1	0.417793582217818	3.12194538546628e-17
ZDHHC3	AC004803.1	0.450510687705385	4.30069570235232e-20
ZDHHC5	AC004803.1	0.421228067344344	1.61615437708457e-17
ZDHHC7	AC004803.1	0.422339370608951	1.30393803486601e-17
ZDHHC13	AC004803.1	0.469325181915214	6.96490746430767e-22
ZDHHC17	AC004803.1	0.540813426683169	8.55188213061425e-30
ZDHHC21	AC004803.1	0.503322372406053	2.05467056714568e-25
PPT1	AC004803.1	0.486245954346204	1.36518884191911e-23
ZDHHC5	AC000123.1	0.510667509927248	3.13887317946134e-26
ZDHHC7	AC000123.1	0.498035555456578	7.72589211945902e-25
ZDHHC13	AC000123.1	0.450899375646891	3.95964802199311e-20
ZDHHC17	AC000123.1	0.555827709072827	1.0430087093148e-31
ZDHHC21	AC000123.1	0.503906975138083	1.77223043022553e-25
ABHD17C	AC000123.1	0.460042919999457	5.49767999405658e-21
ZDHHC7	AL139349.1	0.486419643436535	1.30968371384244e-23
ZDHHC13	AL139349.1	0.489776559977266	5.84440946641987e-24
ZDHHC17	AL139349.1	0.519367544202514	3.19401944926379e-27
ZDHHC21	AL139349.1	0.450200800378554	4.59317915385141e-20
ABHD17C	AL139349.1	0.460168806875146	5.34801848127802e-21
ZDHHC12	AC025171.5	0.435427296317232	9.79561392775503e-19
ZDHHC17	AC011700.1	0.425936480247145	6.47328923158943e-18
PPT1	LINC00221	0.415653620050717	4.68749798579236e-17
ABHD17A	AP000894.4	0.442610525925577	2.25410491037706e-19
ZDHHC4	RNF216P1	0.447635265989543	7.89884355845512e-20
ZDHHC16	RNF216P1	0.543328393014716	4.15128908245633e-30
PPT2	RNF216P1	0.466604580604665	1.28452311800507e-21
LYPLA2	RNF216P1	0.427555577382147	4.71021460417287e-18
ZDHHC7	AC138207.5	0.400542228698558	7.62154564131626e-16
PPT1	AC138207.5	0.584030902333956	1.40968906278933e-35
ZDHHC16	PANK2-AS1	0.410813010006785	1.16303741869539e-16
ZDHHC5	AC127024.4	0.483422822702104	2.67148878722247e-23
ZDHHC6	AC127024.4	0.523452272500535	1.06765964414676e-27
ZDHHC7	AC127024.4	0.406856210269408	2.41807792890267e-16
ZDHHC13	AC127024.4	0.55089091271693	4.55240559525753e-31
ZDHHC17	AC127024.4	0.682378012073008	1.43939425965713e-52
ZDHHC20	AC127024.4	0.455627135417538	1.43718165280209e-20
ZDHHC21	AC127024.4	0.588721050300986	2.94139437618966e-36
ZDHHC23	AC127024.4	0.487695164056224	9.64874912440281e-24
ABHD17C	AC127024.4	0.416166430285123	4.25359890437604e-17
ZDHHC6	LINC00665	0.468494206963268	8.40158171633858e-22
ZDHHC13	LINC00665	0.453749611772063	2.15340593325719e-20
ZDHHC16	LINC00665	0.493931174545605	2.12645198849962e-24
ZDHHC17	LINC00665	0.483525047343571	2.60761313183919e-23
ZDHHC21	LINC00665	0.438713195857971	5.02386372667576e-19
PPT1	LINC00665	0.434265040477391	1.23837692982213e-18
PPT2	LINC00665	0.454823474054223	1.70928714568854e-20
ZDHHC1	AC100810.1	0.434474198395032	1.1872936699524e-18
ZDHHC17	ZNF213-AS1	0.409569919172164	1.46525911612708e-16
ZDHHC7	AC124798.1	0.431879137637907	1.99824820792962e-18
ZDHHC13	AC124798.1	0.495294142101812	1.52158851486075e-24
ABHD17C	AC124798.1	0.41437865303324	5.9636086939795e-17
ZDHHC17	FIGNL2-DT	0.408342997762425	1.83874338928064e-16
ZDHHC16	SNHG30	0.479927343710927	6.08169605573343e-23
PPT1	SNHG30	0.411559205687462	1.01198183265467e-16
ABHD17A	SNHG30	0.452214745548696	2.99147566172393e-20
ABHD17B	AC018647.2	0.411487086913999	1.02569659246541e-16
ZDHHC13	AC004908.3	0.419410199362451	2.29213165464952e-17
ZDHHC17	AC004908.3	0.517752290031698	4.90635349476625e-27
ZDHHC21	AC004908.3	0.445641594077624	1.19994474633521e-19
ABHD17C	AC004908.3	0.421861296483077	1.43022478072321e-17
ZDHHC7	AL031186.1	0.401112581795748	6.87765476974579e-16
ZDHHC17	AL031186.1	0.455820036130222	1.37850116598534e-20
ABHD17C	AL031186.1	0.400136664122768	8.19797916332777e-16
ZDHHC1	LINC00342	0.555940581581609	1.00816442037408e-31
ZDHHC5	LINC00342	0.507507027471552	7.08425998882222e-26
ZDHHC7	LINC00342	0.634362789886649	1.66923657463684e-43
ZDHHC13	LINC00342	0.630813412042782	6.75571740594826e-43
ZDHHC17	LINC00342	0.588997196756949	2.6800096649927e-36
ZDHHC21	LINC00342	0.599955377691531	6.20083085560906e-38
ZDHHC23	LINC00342	0.605624890307639	8.33985247626402e-39
ABHD17C	LINC00342	0.614867535635881	2.90170562926417e-40
ZDHHC22	AC017100.1	0.492583159234354	2.95651363780899e-24
ZDHHC3	AL136531.1	0.436257054318175	8.28131732433903e-19
ZDHHC16	AL136531.1	0.464527097755457	2.04237799857722e-21
PPT1	AL136531.1	0.438065134632332	5.73431595091795e-19
ZDHHC17	FTX	0.480155046702903	5.76601782051164e-23
ZDHHC16	ZNF503-AS2	0.41231642719978	8.78424475854915e-17
ZDHHC13	AC021851.1	0.417647602064551	3.21001201885842e-17
ZDHHC17	AC021851.1	0.541360189067635	7.31219847642753e-30
ZDHHC21	AC021851.1	0.480410227233683	5.43141826359255e-23
PPT1	AC021851.1	0.42360666249849	1.01982027400216e-17
ZDHHC6	AL138921.2	0.430895862164585	2.43113682694048e-18
ZDHHC17	AL138921.2	0.459588437211283	6.07313067804956e-21
ZDHHC5	AC016394.2	0.553726842601286	1.95850302093727e-31
ZDHHC6	AC016394.2	0.497471638969307	8.88615869559423e-25
ZDHHC7	AC016394.2	0.461397428250333	4.08269086588995e-21
ZDHHC13	AC016394.2	0.534980548416877	4.46634633423734e-29
ZDHHC17	AC016394.2	0.528711631228357	2.54742156996544e-28
ZDHHC20	AC016394.2	0.42149893521016	1.53388164363825e-17
ZDHHC21	AC016394.2	0.560112345883654	2.84550689185933e-32
ZDHHC23	AC016394.2	0.508460935053902	5.54602478192015e-26
ZDHHC16	LINC01311	0.408842715331071	1.67651790394521e-16
ABHD17A	LINC01311	0.470635721840775	5.17623211231184e-22
ZDHHC8	LINC00115	0.433646154475203	1.40252832081202e-18
ZDHHC17	LINC00115	0.434673777666617	1.14048470135967e-18
ZDHHC3	AC096586.2	0.41194034823031	9.42437435803094e-17
ZDHHC5	AC096586.2	0.457863029881221	8.85027515007896e-21
ZDHHC6	AC096586.2	0.441705916055307	2.71745929400516e-19
ZDHHC7	AC096586.2	0.574624689149059	3.02861683691472e-34
ZDHHC13	AC096586.2	0.5493143677586	7.25062432255626e-31
ZDHHC17	AC096586.2	0.610582316601806	1.39585098265812e-39
ZDHHC20	AC096586.2	0.464281092326483	2.15721448093711e-21
ZDHHC21	AC096586.2	0.575726556622109	2.12527796297111e-34
ZDHHC23	AC096586.2	0.475493736162622	1.70341665726619e-22
ABHD17C	AC096586.2	0.55813760337831	5.19010636199686e-32
PPT1	MIR155HG	0.503804801837797	1.81866807547335e-25
ZDHHC5	AC104532.2	0.478320029832521	8.84984997670596e-23
ZDHHC6	AC104532.2	0.538048420114164	1.87980537700289e-29
ZDHHC17	AC104532.2	0.624206674735097	8.69067395219873e-42
ZDHHC21	AC104532.2	0.52499807836787	7.02499507336894e-28
ZDHHC23	AC104532.2	0.425598939844757	6.91542086543088e-18
ZDHHC6	HLA-F-AS1	0.51802655531518	4.56220996056149e-27
ZDHHC13	HLA-F-AS1	0.413474836175332	7.06915243109411e-17
ZDHHC17	HLA-F-AS1	0.516406365156764	7.00384885423392e-27
ZDHHC20	HLA-F-AS1	0.456414238687159	1.21217829112946e-20
ZDHHC21	HLA-F-AS1	0.432851115871163	1.64510902527511e-18
ABHD17A	U91328.3	0.403338885879145	4.59744375308208e-16
ZDHHC5	LINC02041	0.439003167948614	4.73472776036075e-19
ZDHHC7	LINC02041	0.565626474350507	5.19986889353374e-33
ZDHHC13	LINC02041	0.501794346585734	3.02010295951781e-25
ZDHHC21	LINC02041	0.401750339396345	6.13006185060405e-16
ZDHHC23	LINC02041	0.49426246187868	1.96057843964322e-24
ZDHHC1	AC091982.3	0.427232938451397	5.01898800678559e-18
ZDHHC1	AC245041.2	0.57074219207779	1.04391320314583e-33
ZDHHC5	AC245041.2	0.430953512945917	2.40338869729942e-18
ZDHHC7	AC245041.2	0.41357117771313	6.94232791360365e-17
ZDHHC13	AC245041.2	0.504085947106729	1.69369159263837e-25
ZDHHC23	AC245041.2	0.73121367823038	9.00089383549524e-64
ZDHHC16	AL121894.2	0.469984930159829	5.99920132421352e-22
ZDHHC16	LINC01224	0.435600458551541	9.45862398069246e-19
PPT1	AL606834.2	0.432475310223355	1.77370146763567e-18
ZDHHC1	AC008760.1	0.641367281223045	1.00179835747261e-44
ZDHHC7	AC008760.1	0.60985778723182	1.81615729975573e-39
ZDHHC13	AC008760.1	0.599418945598669	7.48153821236232e-38
ZDHHC17	AC008760.1	0.484777283744249	1.93734965539467e-23
ZDHHC21	AC008760.1	0.474252585577356	2.26660157770453e-22
ZDHHC23	AC008760.1	0.454484735405436	1.83863421984386e-20
ABHD17C	AC008760.1	0.587835638418058	3.96169732763072e-36
ZDHHC3	AL118506.1	0.451992709041275	3.13673374258038e-20
ZDHHC5	AL118506.1	0.434879522317314	1.09413030668181e-18
ZDHHC7	AL118506.1	0.498533519339835	6.826469784543e-25
ZDHHC8	AL118506.1	0.408655096749316	1.73570713578251e-16
ZDHHC13	AL118506.1	0.433249346556696	1.51884682482245e-18
ZDHHC17	AL118506.1	0.447314924955775	8.44934420849398e-20
ZDHHC21	AL118506.1	0.426390011306863	5.92271147232911e-18
ZDHHC17	EIF2AK3-DT	0.445682322156835	1.18977100787344e-19
ZDHHC7	AC009237.15	0.405933161623898	2.86430836540693e-16
ZDHHC13	AC009237.15	0.433012523327245	1.59273568741228e-18
ZDHHC21	AC009237.15	0.521411751707464	1.8491647700582e-27
ABHD17C	AC009237.15	0.471762410235731	4.0063683001409e-22
ZDHHC20	LINC02820	0.410635258811057	1.2021656149709e-16
ZDHHC5	AC015849.3	0.445957814717315	1.12314867926382e-19
ZDHHC6	AC015849.3	0.426932382482817	5.32448556875169e-18
ZDHHC17	AC015849.3	0.668965102166771	7.26547190884339e-50
ZDHHC20	AC015849.3	0.437181649653065	6.86428287515161e-19
ZDHHC21	AC015849.3	0.542324944795827	5.54286898030801e-30
ABHD17B	AC015849.3	0.42803817115561	4.28291002042975e-18
ZDHHC1	NRSN2-AS1	0.512122934980925	2.15144688492382e-26
ZDHHC2	NRSN2-AS1	0.402791685550748	5.07729518574724e-16
ZDHHC3	NRSN2-AS1	0.407912228542864	1.99088214146187e-16
ZDHHC5	NRSN2-AS1	0.541180926739772	7.69769617093462e-30
ZDHHC7	NRSN2-AS1	0.589658086666145	2.14412733266832e-36
ZDHHC13	NRSN2-AS1	0.707944751737625	3.81814250527022e-58
ZDHHC17	NRSN2-AS1	0.473671359576194	2.58997579869443e-22
ZDHHC20	NRSN2-AS1	0.4336472624714	1.40221612394518e-18
ZDHHC21	NRSN2-AS1	0.56214192235249	1.52780941864254e-32
ZDHHC23	NRSN2-AS1	0.678453455586155	9.20431220548791e-52
PPT1	NRSN2-AS1	0.519573198475718	3.02364478538452e-27
ABHD17C	NRSN2-AS1	0.438553637466927	5.19029970533504e-19
ZDHHC3	AL592148.3	0.430290770262751	2.74206438706826e-18
ZDHHC13	AL592148.3	0.475107096742357	1.86217351464722e-22
ZDHHC18	AL592148.3	0.45317934682081	2.43361074746943e-20
ZDHHC21	AL592148.3	0.407905047671748	1.99352022522804e-16
PPT1	AL592148.3	0.571136411718741	9.21342408126807e-34
ZDHHC22	AC009126.1	0.617590174882786	1.05622351054173e-40
ZDHHC13	AC004801.6	0.506790650627149	8.50971128682314e-26
PPT1	AC004801.6	0.457599028412032	9.3734311827988e-21
ABHD17C	AC004801.6	0.411472031865807	1.02858254187443e-16
ZDHHC1	MCCC1-AS1	0.528141883953102	2.97882072832929e-28
ZDHHC13	MCCC1-AS1	0.536208354246822	3.16226103113781e-29
ZDHHC17	MCCC1-AS1	0.418404848599927	2.77825928836511e-17
ZDHHC21	MCCC1-AS1	0.409871521848013	1.38551962295289e-16
ZDHHC23	MCCC1-AS1	0.488726542611076	7.52951244492826e-24
ZDHHC1	AC026368.1	0.434349598271943	1.21746993900832e-18
ZDHHC7	AC026368.1	0.508114707068826	6.06188202311772e-26
ZDHHC13	AC026368.1	0.450501605202327	4.30900131304752e-20
ABHD17C	AC026368.1	0.624234098987226	8.60009688104846e-42
ABHD17A	CAHM	0.460649811839498	4.81224103523135e-21
ZDHHC3	AC010834.3	0.470002381142452	5.9755368082675e-22
ZDHHC4	AC010834.3	0.415378252866982	4.93814023939157e-17
ZDHHC5	AC010834.3	0.591123016190631	1.30526148249846e-36
ZDHHC6	AC010834.3	0.509024437920823	4.79758005915913e-26
ZDHHC7	AC010834.3	0.51286481548799	1.77340647806609e-26
ZDHHC13	AC010834.3	0.548431194301862	9.40032249852216e-31
ZDHHC17	AC010834.3	0.706787549167356	7.03462169742727e-58
ZDHHC20	AC010834.3	0.506007899044722	1.03919606766542e-25
ZDHHC21	AC010834.3	0.611309424567266	1.07107736334308e-39
ZDHHC23	AC010834.3	0.495665862209833	1.3884831967934e-24
ABHD17B	AC010834.3	0.453633318223109	2.20784089121094e-20
ABHD17C	AC010834.3	0.508728694777496	5.17702058931519e-26
ZDHHC16	AP001469.3	0.474898932998366	1.95359794786485e-22
PPT2	AP001469.3	0.405142358519114	3.31017224540389e-16
ZDHHC7	AC015922.3	0.481928318470032	3.80196474730068e-23
ZDHHC6	AC124016.2	0.449939418102079	4.85503917972459e-20
ZDHHC13	AC124016.2	0.418374389107079	2.79446866227393e-17
ZDHHC17	AC124016.2	0.413557751398854	6.95986743212157e-17
ZDHHC3	MIR600HG	0.472592212927838	3.31544926890495e-22
ZDHHC6	MIR600HG	0.537453479774485	2.22484148454622e-29
ZDHHC13	MIR600HG	0.433534849687092	1.43424121935893e-18
ZDHHC16	MIR600HG	0.430000367260655	2.90486283085235e-18
ZDHHC17	MIR600HG	0.603425755745678	1.82470685801539e-38
ZDHHC21	MIR600HG	0.488149566738023	8.65095226841572e-24
PPT1	MACORIS	0.445935351030892	1.12844068333455e-19
ZDHHC5	AC000068.1	0.426562152183659	5.72601863210431e-18
ZDHHC6	AC000068.1	0.438444433952182	5.30732504972197e-19
ZDHHC17	AC000068.1	0.480037695478608	5.92663657933777e-23
ZDHHC21	AC000068.1	0.400190833847114	8.11858063462333e-16
ZDHHC17	RAB30-DT	0.410652268019579	1.19836614738341e-16
ZDHHC17	MALAT1	0.472895997027378	3.09307498932572e-22
ZDHHC21	MALAT1	0.48030581283971	5.56594962077791e-23
ABHD17C	MALAT1	0.408770152781393	1.69917086444247e-16
ZDHHC13	AC015871.3	0.413534902359077	6.98981647927309e-17
ZDHHC17	AC015871.3	0.590600666440167	1.55841594035999e-36
ZDHHC21	AC015871.3	0.498032920587621	7.73094929720012e-25
ZDHHC23	AC015871.3	0.402062206573949	5.79411891233382e-16
ABHD17C	AC015871.3	0.430185988835423	2.79974249609872e-18
ZDHHC1	AC008124.1	0.43375510780038	1.372153697541e-18
ZDHHC3	AC008124.1	0.427042759077148	5.21022725811715e-18
ZDHHC5	AC008124.1	0.518009729573716	4.58261841217557e-27
ZDHHC6	AC008124.1	0.453384074812096	2.32911199627116e-20
ZDHHC7	AC008124.1	0.564863543294028	6.59099188617633e-33
ZDHHC13	AC008124.1	0.559061294279084	3.92014626036862e-32
ZDHHC17	AC008124.1	0.661046136009816	2.46493975202997e-48
ZDHHC20	AC008124.1	0.440881478660441	3.22066465893326e-19
ZDHHC21	AC008124.1	0.6118926525541	8.6565867916453e-40
ZDHHC23	AC008124.1	0.458707879687729	7.361951547516e-21
ABHD17C	AC008124.1	0.441585614986102	2.78574803476477e-19
PPT1	AC023503.1	0.424939148448556	7.86707384510095e-18
ZDHHC7	AC092171.4	0.537925114836668	1.94667365155953e-29
ZDHHC8	AC092171.4	0.405103079016145	3.33401133922979e-16
ZDHHC13	AC092171.4	0.512678152728772	1.86184341495305e-26
ZDHHC17	AC092171.4	0.416443024511566	4.03620724005273e-17
ZDHHC21	AC092171.4	0.452228619780816	2.98262219542055e-20
ZDHHC23	AC092171.4	0.439354891872181	4.40592298159784e-19
ABHD17C	AC092171.4	0.465576049196808	1.61666894746965e-21
ZDHHC17	SLC25A25-AS1	0.414158196134749	6.21648726996528e-17
ZDHHC1	EPCAM-DT	0.432164538768662	1.88746654349402e-18
ZDHHC1	ASH1L-AS1	0.430182601821408	2.80162668423756e-18
ZDHHC7	ASH1L-AS1	0.49986971594132	4.89243381998302e-25
ZDHHC13	ASH1L-AS1	0.513845450154825	1.37265606770478e-26
ZDHHC17	ASH1L-AS1	0.449411311556371	5.42975624532581e-20
ZDHHC21	ASH1L-AS1	0.442070643818263	2.520332452998e-19
ABHD17C	ASH1L-AS1	0.447181342149601	8.68990716771007e-20
ZDHHC1	AC040977.1	0.425054964583911	7.69118268240705e-18
ZDHHC15	AC108690.1	0.4434538924795	1.89261845832346e-19
ZDHHC1	LINC01011	0.57169412098805	7.71893054042348e-34
ZDHHC5	LINC01011	0.41820393483062	2.88690751543974e-17
ZDHHC7	LINC01011	0.549609000418829	6.64784527571884e-31
ZDHHC13	LINC01011	0.545257752874022	2.37460719239386e-30
ZDHHC21	LINC01011	0.487027995713303	1.13226341518659e-23
ZDHHC23	LINC01011	0.409935896075044	1.36906012198258e-16
ZDHHC24	LINC01011	0.446885955077988	9.24604761183808e-20
PPT1	LINC01011	0.426354094921743	5.964580307694e-18
ABHD17C	LINC01011	0.532994290672599	7.78471182201637e-29
ZDHHC5	AC008735.4	0.42618274316716	6.16836976974711e-18
ZDHHC7	AC008735.4	0.418036044870847	2.98089046502146e-17
ZDHHC13	AC008735.4	0.403823106099123	4.21014045352088e-16
ZDHHC17	AC008735.4	0.610590060891771	1.39192420956191e-39
ZDHHC21	AC008735.4	0.544906035998935	2.62985919956946e-30
ABHD17C	AC008735.4	0.425225319723928	7.43946609581094e-18
ZDHHC1	NNT-AS1	0.521648395447258	1.73537727723877e-27
ZDHHC5	NNT-AS1	0.551507526422307	3.79219353173709e-31
ZDHHC6	NNT-AS1	0.451905907401287	3.1953890939039e-20
ZDHHC7	NNT-AS1	0.412996670791973	7.7330694151958e-17
ZDHHC13	NNT-AS1	0.587447440669405	4.51292675027216e-36
ZDHHC17	NNT-AS1	0.525758500905704	5.71317558116475e-28
ZDHHC21	NNT-AS1	0.534503413385053	5.10576129907456e-29
ZDHHC23	NNT-AS1	0.531489149926895	1.18311329454859e-28
ABHD17C	NNT-AS1	0.413562679786107	6.95342416387695e-17
ZDHHC3	AC073896.3	0.467235899520427	1.11498257837524e-21
ZDHHC4	AC073896.3	0.407841491092162	2.01701953705953e-16
ZDHHC5	AC073896.3	0.450292220586585	4.50491471136843e-20
ZDHHC6	AC073896.3	0.532411599593555	9.15641187465307e-29
ZDHHC17	AC073896.3	0.593691618548519	5.43351568925187e-37
ZDHHC21	AC073896.3	0.492678114554976	2.88880912970558e-24
PPT2	AC067838.1	0.443327851585687	1.94277002253614e-19
ZDHHC1	ITGB1-DT	0.675320434782663	3.9657121362227e-51
ZDHHC5	AC007996.1	0.408628173979844	1.74436725428062e-16
ZDHHC7	AC007996.1	0.544758789038429	2.74460785456091e-30
ZDHHC13	AC007996.1	0.503502398850962	1.96326275365176e-25
ZDHHC21	AC007996.1	0.446390858803266	1.02577691707444e-19
ZDHHC23	AC007996.1	0.485085137126043	1.80054618780431e-23
ABHD17C	AC007996.1	0.538688609934811	1.56746467498592e-29
ZDHHC7	AC048341.2	0.637418714642076	4.93612573781233e-44
ZDHHC13	AC048341.2	0.526947636722157	4.13089465705234e-28
ZDHHC17	AC048341.2	0.456969274146605	1.07475113129289e-20
ZDHHC21	AC048341.2	0.478014320230276	9.50220168729539e-23
ABHD17C	AC048341.2	0.596666626036874	1.94963277697889e-37
ZDHHC17	AC116366.1	0.467785951379637	9.85379364893357e-22
ZDHHC21	AC116366.1	0.45561284517398	1.44162533304235e-20
ABHD17C	AC116366.1	0.402870919199085	5.00488624824644e-16
ZDHHC13	CHASERR	0.407936284899001	1.98206935020216e-16
PPT1	AC008105.3	0.44335128985792	1.93334599896793e-19
ZDHHC1	AC006435.2	0.417357744848979	3.39217213784777e-17
ZDHHC6	AC006435.2	0.43957475829108	4.21190583124936e-19
ZDHHC7	AC006435.2	0.506826496505693	8.43209077110062e-26
ZDHHC13	AC006435.2	0.50509073540842	1.31249522960505e-25
ZDHHC17	AC006435.2	0.613608920891951	4.61427036719255e-40
ZDHHC21	AC006435.2	0.518680726901178	3.83466117633345e-27
ABHD17C	AC006435.2	0.408721458537292	1.71454071876272e-16
ZDHHC2	AL358394.1	0.42969123430068	3.08860675481597e-18
ZDHHC3	RNASEH1-AS1	0.427199335318802	5.05226903130438e-18
ZDHHC4	RNASEH1-AS1	0.436874380519798	7.30649345589786e-19
ZDHHC16	RNASEH1-AS1	0.406680421486751	2.49743913318585e-16
ZDHHC5	ZEB1-AS1	0.494300452713348	1.94239241612194e-24
ZDHHC6	ZEB1-AS1	0.4269676389861	5.28772398002789e-18
ZDHHC7	ZEB1-AS1	0.555573138394446	1.12602749900167e-31
ZDHHC13	ZEB1-AS1	0.542697560268859	4.97922936392636e-30
ZDHHC17	ZEB1-AS1	0.539566973967244	1.22081049464571e-29
ZDHHC21	ZEB1-AS1	0.503336709058747	2.04723979162925e-25
ZDHHC23	ZEB1-AS1	0.425482638622362	7.0745315222021e-18
PPT1	ZEB1-AS1	0.451355810936764	3.59303615780328e-20
ABHD17C	ZEB1-AS1	0.414234016176763	6.12835051402771e-17
ZDHHC7	AC010542.5	0.542531405828623	5.22319969095508e-30
ZDHHC21	AC010542.5	0.417388385422288	3.37244596369827e-17
ABHD17C	AC010542.5	0.499101707277327	5.92591886710251e-25
ZDHHC5	ZNF528-AS1	0.41150017549376	1.02319406444134e-16
ZDHHC7	ZNF528-AS1	0.460685063473819	4.77512359563e-21
ZDHHC13	ZNF528-AS1	0.545626428390877	2.1333244550203e-30
ZDHHC17	ZNF528-AS1	0.495918832896339	1.30453829997664e-24
ZDHHC21	ZNF528-AS1	0.494925774792623	1.66589374470041e-24
ZDHHC23	ZNF528-AS1	0.402562073842125	5.29298595621085e-16
ABHD17A	AC067852.5	0.521467182570949	1.82186787504651e-27
ZDHHC17	AC127502.2	0.485382352502972	1.6775249273115e-23
ZDHHC21	AC127502.2	0.436305802645774	8.19989747509127e-19
ZDHHC18	AC109454.2	0.411006348479047	1.12189748108616e-16
ZDHHC3	AC109460.2	0.46689966766747	1.20233110977831e-21
ZDHHC5	AC109460.2	0.507737478896734	6.67792277231295e-26
ZDHHC6	AC109460.2	0.487096412640544	1.11385791186023e-23
ZDHHC7	AC109460.2	0.474592051310952	2.09650284947193e-22
ZDHHC13	AC109460.2	0.471908479917598	3.87521680030774e-22
ZDHHC17	AC109460.2	0.727021118391114	1.02604388968131e-62
ZDHHC20	AC109460.2	0.548373940877401	9.55964064264188e-31
ZDHHC21	AC109460.2	0.630313632562196	8.21354592323645e-43
ZDHHC23	AC109460.2	0.435126189011353	1.04099402278198e-18
ABHD17B	AC109460.2	0.442838607276492	2.15013371119278e-19
ABHD17C	AC109460.2	0.472838084498641	3.13430206877467e-22
PPT1	ITGB2-AS1	0.404714570352242	3.5790653120738e-16
PPT2	ZFAS1	0.447616068115869	7.93081627784241e-20
ZDHHC17	AL590723.1	0.508958171834945	4.88013846562759e-26
ZDHHC21	AL590723.1	0.416409946876184	4.06161889979061e-17
ZDHHC3	ANKRD10-IT1	0.444463076327218	1.53443577398843e-19
ZDHHC5	ANKRD10-IT1	0.468491565567441	8.40658465231965e-22
ZDHHC6	ANKRD10-IT1	0.524503623695108	8.03332512224147e-28
ZDHHC7	ANKRD10-IT1	0.493799305156842	2.19626482928019e-24
ZDHHC13	ANKRD10-IT1	0.536527020005079	2.89053248834678e-29
ZDHHC17	ANKRD10-IT1	0.698347398471264	5.55065682359806e-56
ZDHHC20	ANKRD10-IT1	0.478923594899951	7.68885501876115e-23
ZDHHC21	ANKRD10-IT1	0.65039207874552	2.39305718718669e-46
ZDHHC23	ANKRD10-IT1	0.441287812785034	2.96214301681609e-19
ABHD17C	ANKRD10-IT1	0.514517675109972	1.1510487410566e-26
ZDHHC6	CAPN10-DT	0.41674660998846	3.81015702084436e-17
ZDHHC7	CAPN10-DT	0.498349020398853	7.14697221203746e-25
ZDHHC13	CAPN10-DT	0.490767139979261	4.59826408630136e-24
ZDHHC17	CAPN10-DT	0.541712207434807	6.60987510944664e-30
ZDHHC21	CAPN10-DT	0.484925421714099	1.87028665364743e-23
ZDHHC23	CAPN10-DT	0.417297109222743	3.43154361862056e-17
ABHD17C	CAPN10-DT	0.502080816947293	2.81011893238408e-25
ZDHHC18	AC125437.1	0.410095990062128	1.32895450807781e-16
PPT1	AC125437.1	0.444908846634458	1.39831668036666e-19
ZDHHC3	ZNF561-AS1	0.406391574747406	2.63342796701223e-16
ZDHHC5	ZNF561-AS1	0.408255944427235	1.86853881746982e-16
ZDHHC13	ZNF561-AS1	0.471567693089566	4.18802288702012e-22
ZDHHC21	ZNF561-AS1	0.448135491251655	7.10905391862169e-20
ZDHHC2	AC018645.3	0.402709411111456	5.15357096687712e-16
ZDHHC3	AC018645.3	0.409952494495565	1.36484739193447e-16
ZDHHC5	AC018645.3	0.411182137403384	1.08573433129452e-16
ZDHHC7	AC018645.3	0.538777084061993	1.52854569013314e-29
ZDHHC13	AC018645.3	0.478514676717658	8.45771370330365e-23
ZDHHC17	AC018645.3	0.415641254174405	4.6984806015979e-17
ZDHHC21	AC018645.3	0.504575786311294	1.49587569740369e-25
ZDHHC23	AC018645.3	0.482623602516312	3.22703292248904e-23
ABHD17C	AC018645.3	0.44857385918054	6.48120320663458e-20
ZDHHC5	AL078644.1	0.441924611196608	2.5975106480852e-19
ZDHHC6	AL078644.1	0.442131293484367	2.48894639055186e-19
ZDHHC7	AL078644.1	0.415484656230768	4.83976749212462e-17
ZDHHC13	AL078644.1	0.508881080902697	4.97794920517534e-26
ZDHHC16	AL078644.1	0.43089751166739	2.43033853774596e-18
ZDHHC17	AL078644.1	0.505278296540317	1.25137128167218e-25
ZDHHC20	AL078644.1	0.42860273717711	3.83122562417424e-18
ZDHHC21	AL078644.1	0.472980488204889	3.03388399799079e-22
ZDHHC23	AL078644.1	0.429434780285163	3.24967334542379e-18
PPT1	AL078644.1	0.45390666872822	2.0819828077803e-20
PPT2	AL078644.1	0.401168850692142	6.80824833360722e-16
ABHD17C	AL078644.1	0.458989912141248	6.92228506109464e-21
ZDHHC2	AC004923.4	0.437967092342945	5.85007339713499e-19
ZDHHC3	AC004923.4	0.423110976596015	1.12285762198281e-17
ZDHHC7	AC004923.4	0.587687465264557	4.1637576766192e-36
ZDHHC13	AC004923.4	0.458060947908243	8.47703630529851e-21
ZDHHC21	AC004923.4	0.446179307592114	1.07225981131024e-19
ABHD17C	AC004923.4	0.689985632293983	3.62682958197112e-54
ZDHHC6	AL592295.6	0.424437069218422	8.67642941444385e-18
ZDHHC1	NIFK-AS1	0.419862637271013	2.10162708911177e-17
ZDHHC3	NIFK-AS1	0.413149919490021	7.51388278329454e-17
ZDHHC7	NIFK-AS1	0.474672404013879	2.05811898421911e-22
ZDHHC13	NIFK-AS1	0.50716057949977	7.74146716800648e-26
ZDHHC16	NIFK-AS1	0.403651988992299	4.34320265710804e-16
ZDHHC17	NIFK-AS1	0.528656761021721	2.58612676044948e-28
ZDHHC21	NIFK-AS1	0.484190843535876	2.22691223916087e-23
PPT1	NIFK-AS1	0.467336495235024	1.09008640577978e-21
ZDHHC7	AL513320.1	0.47116194603668	4.59302946124341e-22
ZDHHC3	LINC00852	0.509266397464544	4.5076730224127e-26
ZDHHC8	LINC00852	0.439384506063643	4.37928686636461e-19
ZDHHC9	AL031651.2	0.401477901986246	6.43912048295817e-16
ZDHHC13	LMNTD2-AS1	0.405433393130603	3.13867794719729e-16
ZDHHC1	AF131215.5	0.530688439139276	1.47693672311288e-28
ZDHHC5	AF131215.5	0.528567505944593	2.65033163211339e-28
ZDHHC7	AF131215.5	0.594246984676845	4.49093611306567e-37
ZDHHC13	AF131215.5	0.631082561626264	6.08005261734039e-43
ZDHHC17	AF131215.5	0.407683825716801	2.07649497425053e-16
ZDHHC21	AF131215.5	0.549673972032766	6.5217415488665e-31
ZDHHC23	AF131215.5	0.611969437151698	8.4170074360891e-40
ZDHHC24	AF131215.5	0.425857125890012	6.57466538300281e-18
ABHD17C	AF131215.5	0.566807590295413	3.5980841921891e-33
ZDHHC1	FAM111A-DT	0.559611236882819	3.31558631653639e-32
ZDHHC5	FAM111A-DT	0.695390248654055	2.47414138319477e-55
ZDHHC6	FAM111A-DT	0.418630890462473	2.66082103212644e-17
ZDHHC7	FAM111A-DT	0.551027653314002	4.37178060371031e-31
ZDHHC13	FAM111A-DT	0.722851307873624	1.10395209772109e-61
ZDHHC17	FAM111A-DT	0.573389174016674	4.49822712789256e-34
ZDHHC20	FAM111A-DT	0.493344405552375	2.45489673713055e-24
ZDHHC21	FAM111A-DT	0.675949818325852	2.9615756988163e-51
ZDHHC23	FAM111A-DT	0.667644689613376	1.31747557236997e-49
ZDHHC24	FAM111A-DT	0.507227778727153	7.60945287215359e-26
PPT1	FAM111A-DT	0.519715768459065	2.91083225306313e-27
ABHD17C	FAM111A-DT	0.601862588821232	3.1717008421903e-38
ZDHHC5	AC114763.1	0.463256140518542	2.70812285758392e-21
ZDHHC6	AC114763.1	0.414930717691831	5.37385000945594e-17
ZDHHC17	AC114763.1	0.447417644218681	8.26883142929621e-20
ZDHHC6	AF129075.1	0.470724305753996	5.07318617235292e-22
ZDHHC17	AF129075.1	0.451697344775681	3.34077399276864e-20
ZDHHC7	GATA2-AS1	0.465692391793879	1.57521617661588e-21
ZDHHC13	GATA2-AS1	0.475842119881623	1.57184089853395e-22
ABHD17C	GATA2-AS1	0.404199224561237	3.93157247070316e-16
ZDHHC1	AC006008.1	0.434971886049469	1.07392822339017e-18
ZDHHC2	AC006008.1	0.491768009904546	3.60595536149752e-24
ZDHHC5	AC006008.1	0.541662659752751	6.70454123855115e-30
ZDHHC7	AC006008.1	0.516296490787531	7.20983545369892e-27
ZDHHC13	AC006008.1	0.586832980091062	5.54441564349482e-36
ZDHHC17	AC006008.1	0.523979487164469	9.25842458561326e-28
ZDHHC20	AC006008.1	0.426304307636683	6.02310046255251e-18
ZDHHC21	AC006008.1	0.596589832827749	2.0021711142557e-37
ZDHHC23	AC006008.1	0.483416912874661	2.67522839219554e-23
ABHD17C	AC006008.1	0.63521316660139	1.19089553183856e-43
ZDHHC5	AL391121.1	0.469909940015503	6.10194774571826e-22
ZDHHC6	AL391121.1	0.44104288014323	3.11542144814834e-19
ZDHHC17	AL391121.1	0.452168022114031	3.02148167605812e-20
ZDHHC3	AC024075.1	0.467533048318977	1.04301234186129e-21
ZDHHC4	AC024075.1	0.431255718060373	2.2629504292315e-18
ZDHHC5	AC024075.1	0.562179210310182	1.51039170199615e-32
ZDHHC6	AC024075.1	0.499228269609467	5.74188310648146e-25
ZDHHC17	AC024075.1	0.591780124480322	1.04388164145914e-36
ZDHHC20	AC024075.1	0.438555055477943	5.1887969480903e-19
ZDHHC21	AC024075.1	0.491855381994434	3.53010549910008e-24
ZDHHC23	AC024075.1	0.444897809643229	1.40153880408074e-19
ABHD17B	AC024075.1	0.453042299781842	2.50612884955671e-20
ABHD17C	AC092747.4	0.417947614598491	3.03159482817518e-17
ZDHHC7	PARTICL	0.453457945869475	2.29250144211033e-20
ZDHHC13	PARTICL	0.463527032142894	2.5503205228174e-21
ZDHHC16	PARTICL	0.414092811907241	6.29349185959669e-17
ZDHHC17	PARTICL	0.433988438828801	1.30926420969796e-18
ZDHHC21	PARTICL	0.427656119718003	4.61786734612898e-18
PPT1	PARTICL	0.427515326522411	4.74769146741514e-18
ZDHHC7	AC015922.2	0.558868376457224	4.1570743994198e-32
ZDHHC21	AC015922.2	0.404790183279109	3.5300257712317e-16
ABHD17C	AC015922.2	0.411833823940224	9.61387087594004e-17
ZDHHC6	AC011005.4	0.481829854947973	3.89115641156902e-23
ZDHHC17	AC011005.4	0.466909426909809	1.19970326363211e-21
ZDHHC6	AL355075.2	0.477172697167937	1.15531456904745e-22
ZDHHC13	AL355075.2	0.403163136889371	4.74649485104126e-16
ZDHHC17	AL355075.2	0.640937457337201	1.19307420317679e-44
ZDHHC20	AL355075.2	0.456837639366677	1.10588618965943e-20
ZDHHC21	AL355075.2	0.507474588425719	7.14338297614961e-26
ZDHHC6	RUSC1-AS1	0.410949787181085	1.13378279972449e-16
ZDHHC17	RUSC1-AS1	0.464004060212505	2.29416077915578e-21
ZDHHC1	Z83745.1	0.43889260221083	4.8429904486787e-19
ZDHHC7	Z83745.1	0.494160141296171	2.01039848604197e-24
ZDHHC13	Z83745.1	0.411281892621229	1.06572449708765e-16
ZDHHC17	Z83745.1	0.425633848522803	6.86835278849591e-18
ZDHHC21	Z83745.1	0.416193955732525	4.23145966983315e-17
ABHD17C	Z83745.1	0.428633509696817	3.8080000006514e-18
ZDHHC2	FGD5-AS1	0.451117768228718	3.77985617334431e-20
ZDHHC3	FGD5-AS1	0.705346331548151	1.49953220702756e-57
ZDHHC4	FGD5-AS1	0.4974169183154	9.00750575100975e-25
ZDHHC5	FGD5-AS1	0.69064609110801	2.62061508710633e-54
ZDHHC6	FGD5-AS1	0.556464138810785	8.61012874763544e-32
ZDHHC8	FGD5-AS1	0.465004373502006	1.83649562116663e-21
ZDHHC13	FGD5-AS1	0.52962740860471	1.97980519158838e-28
ZDHHC17	FGD5-AS1	0.706013004263459	1.05717871721179e-57
ZDHHC20	FGD5-AS1	0.60990242951616	1.78697482726492e-39
ZDHHC21	FGD5-AS1	0.643405075020371	4.35855961809261e-45
ZDHHC23	FGD5-AS1	0.457704666457798	9.16053686920891e-21
PPT1	FGD5-AS1	0.451114470582683	3.78251024534993e-20
ABHD17B	FGD5-AS1	0.612391129466319	7.21369307986022e-40
ABHD17C	FGD5-AS1	0.460781606905425	4.67490795867844e-21
ZDHHC6	AC008982.2	0.449492928218767	5.33674984839766e-20
ZDHHC17	AC008982.2	0.646035720921584	1.47458793599104e-45
ZDHHC20	AC008982.2	0.410429792229479	1.24900723901573e-16
ZDHHC21	AC008982.2	0.494611958032403	1.79941996894752e-24
ZDHHC4	LINC00663	0.445006299701177	1.37018092821388e-19
ZDHHC6	LINC00663	0.408551779935459	1.76917220291604e-16
ABHD17C	BX255925.4	0.434729591988039	1.12772213879369e-18
ZDHHC7	AC245884.8	0.45553803463813	1.46511009236717e-20
ABHD17C	AC245884.8	0.423302030859353	1.08198516112835e-17
ZDHHC7	AL358472.3	0.541272664047633	7.49797327843189e-30
ZDHHC13	AL358472.3	0.483253462307814	2.78072684258801e-23
ABHD17C	AL358472.3	0.446254666128817	1.0554687651528e-19
ZDHHC5	AC004263.2	0.418064778020383	2.96459544051821e-17
ZDHHC6	AC004263.2	0.46853081691096	8.33254203861974e-22
ZDHHC7	AC004263.2	0.405224556400928	3.26082573067352e-16
ZDHHC17	AC004263.2	0.723575010257424	7.33222998013363e-62
ZDHHC20	AC004263.2	0.464376910764866	2.11174874671033e-21
ZDHHC21	AC004263.2	0.556635756366054	8.17565249963587e-32
ABHD17B	AC004263.2	0.424414205583345	8.71517226094591e-18
ZDHHC19	AL360181.4	0.519565223463133	3.0300812122489e-27
ABHD17A	AL137077.2	0.438362764408198	5.39653715905639e-19
ZDHHC7	AC132872.3	0.438433474478416	5.31921185814574e-19
ZDHHC8	AC132872.3	0.402312483099715	5.53764859123603e-16
ZDHHC13	AC132872.3	0.427268593721743	4.98391018873603e-18
ZDHHC17	AC132872.3	0.600571683632564	4.99548234521006e-38
ZDHHC21	AC132872.3	0.485548065414254	1.61257320665401e-23
ZDHHC13	SNHG14	0.422513805430594	1.26064405998619e-17
ZDHHC17	SNHG14	0.510044008938218	3.68815099779648e-26
ZDHHC20	SNHG14	0.407890812092263	1.99876019347635e-16
ZDHHC21	SNHG14	0.414287248071566	6.06720584093659e-17
ZDHHC16	AC008738.2	0.415357446181302	4.95760489455408e-17
ZDHHC6	AC006213.5	0.514900415465812	1.04106932570567e-26
ZDHHC17	AC006213.5	0.520671000672034	2.25513849333982e-27
ZDHHC21	AC006213.5	0.421552604892283	1.5180757160801e-17
ZDHHC7	AC008870.2	0.497980059381655	7.83310020684999e-25
ZDHHC13	AC008870.2	0.401066761615372	6.93468543837041e-16
ZDHHC17	AC008870.2	0.470394411427248	5.46751729204819e-22
ABHD17C	AC008870.2	0.508672606355068	5.25225401679574e-26
ZDHHC3	UBL7-AS1	0.474345438769056	2.21876805156245e-22
ZDHHC4	UBL7-AS1	0.433931723032362	1.3242848500835e-18
ZDHHC5	UBL7-AS1	0.441800335392552	2.6650184743569e-19
ZDHHC6	UBL7-AS1	0.428657055789942	3.79032207736739e-18
ZDHHC16	UBL7-AS1	0.406251927751179	2.70175480214916e-16
ZDHHC17	UBL7-AS1	0.504030482064354	1.71765682632947e-25
ZDHHC20	UBL7-AS1	0.422408807384867	1.2865318102506e-17
ZDHHC21	UBL7-AS1	0.455247563066471	1.55992081400497e-20
ABHD17B	UBL7-AS1	0.411426557331901	1.037348205238e-16
ZDHHC17	LINC02038	0.454732369495018	1.74316699388347e-20
ZDHHC20	LINC02038	0.500429308661142	4.25351569363255e-25
ABHD17A	AC011468.5	0.421347128612567	1.57947017492035e-17
ZDHHC12	ARRDC1-AS1	0.432417473854868	1.79435038718256e-18
ZDHHC16	ARRDC1-AS1	0.435139648783209	1.03816875202298e-18
ZDHHC1	MIR3936HG	0.515101674010314	9.87469459749586e-27
ZDHHC7	MIR3936HG	0.439448696154846	4.32209457905744e-19
ZDHHC13	MIR3936HG	0.479162978863204	7.27118276960387e-23
ZDHHC17	MIR3936HG	0.454862130044222	1.69510851057278e-20
ZDHHC21	MIR3936HG	0.438447272566396	5.30425050987581e-19
ZDHHC23	MIR3936HG	0.517519633991474	5.21829161502287e-27
ABHD17C	MIR3936HG	0.494999850029799	1.63583009093267e-24
ZDHHC16	AL080317.1	0.407251864445239	2.24840358699731e-16
ZDHHC17	AC018521.6	0.419039599510086	2.46073465715401e-17
ABHD17B	AC018521.6	0.458267465808047	8.10410801805778e-21
ZDHHC3	AC083799.1	0.459174602507057	6.64848869283791e-21
ZDHHC6	AC083799.1	0.410972824651678	1.12892704717494e-16
ZDHHC13	AC083799.1	0.407611278753894	2.10443672306994e-16
ZDHHC17	AC083799.1	0.401975996597094	5.88513352264454e-16
ZDHHC18	AC083799.1	0.45228067576921	2.94963346546283e-20
ZDHHC20	AC083799.1	0.421983062709025	1.39696257496882e-17
ZDHHC21	AC083799.1	0.430034517326935	2.88523607106647e-18
PPT1	AC083799.1	0.473526985504795	2.67710732157475e-22
ZDHHC6	AL603832.1	0.450782279974986	4.05948768162244e-20
ZDHHC17	AL603832.1	0.528922732435458	2.4037753495661e-28
ZDHHC21	AL603832.1	0.437610259409142	6.29112092276759e-19
ZDHHC17	FMR1-IT1	0.500114024022537	4.60261473974431e-25
ZDHHC7	AC004908.2	0.403714946482053	4.29377321045108e-16
ZDHHC13	AC004908.2	0.42905496575127	3.50349833568423e-18
ZDHHC17	AC004908.2	0.559308947377943	3.63547781583583e-32
ZDHHC21	AC004908.2	0.471080448292097	4.67891594956953e-22
ZDHHC4	SNHG16	0.408944339524418	1.64529004129552e-16
ZDHHC16	SNHG16	0.493039111293194	2.64509072750163e-24
PPT2	SNHG16	0.4525111332381	2.80785266383609e-20
ZDHHC7	AC016590.3	0.40539637620003	3.15999653791736e-16
ZDHHC13	AC016590.3	0.411914898319706	9.46931104723994e-17
ZDHHC23	AC016590.3	0.526607305432714	4.53322783576084e-28
ZDHHC17	AC004223.4	0.432045312789305	1.93299094892202e-18
ZDHHC1	STARD7-AS1	0.436761324773064	7.47615422856814e-19
ZDHHC3	STARD7-AS1	0.556120191801601	9.55076444321887e-32
ZDHHC4	STARD7-AS1	0.424303100283688	8.9058764419931e-18
ZDHHC5	STARD7-AS1	0.556566467189954	8.34839567366429e-32
ZDHHC6	STARD7-AS1	0.407616152153997	2.10254820385679e-16
ZDHHC7	STARD7-AS1	0.60257043268484	2.47020464796196e-38
ZDHHC8	STARD7-AS1	0.485686293834752	1.56029640720738e-23
ZDHHC13	STARD7-AS1	0.574359439302469	3.2975271759949e-34
ZDHHC17	STARD7-AS1	0.568109810243977	2.3933471427323e-33
ZDHHC20	STARD7-AS1	0.433983268523887	1.31062654520417e-18
ZDHHC21	STARD7-AS1	0.548733804946717	8.60085910749424e-31
ZDHHC23	STARD7-AS1	0.406997261256596	2.35619431443528e-16
ZDHHC24	STARD7-AS1	0.411934565914551	9.43456572147919e-17
PPT1	STARD7-AS1	0.55463495864718	1.49238482988166e-31
ABHD17C	STARD7-AS1	0.513197880888641	1.62579065436408e-26
ZDHHC11	AC016737.1	0.44578354049715	1.16485323039523e-19
ZDHHC17	AC016737.1	0.421125493553677	1.64842903367542e-17
ZDHHC21	AC016737.1	0.414961160324522	5.3430512080077e-17
ZDHHC17	LINC02604	0.438661256772398	5.07745682132183e-19
ZDHHC7	SNHG12	0.48417790341352	2.23376069857781e-23
ZDHHC13	SNHG12	0.473249591070608	2.85270419903589e-22
PPT1	SNHG12	0.436022672316329	8.68402201499596e-19
PPT2	SNHG12	0.429649997983008	3.11396518372163e-18
ABHD17C	SNHG12	0.454791784633642	1.72099756945824e-20
LYPLA2	SNHG12	0.421262956500608	1.60531874213809e-17
ZDHHC1	AL139288.1	0.41892436023731	2.51560374721171e-17
ZDHHC13	AL139288.1	0.476886806752874	1.23446387944643e-22
ABHD17C	PVT1	0.417934378047873	3.03925698800804e-17
ZDHHC16	SNHG3	0.421008530177782	1.686004676123e-17
ZDHHC18	SNHG3	0.481006929232654	4.72191573685726e-23
PPT1	SNHG3	0.456790057826434	1.11735765251708e-20
LYPLA2	SNHG3	0.419405428208503	2.29422838752554e-17
ZDHHC3	AC124045.1	0.481594287578055	4.11300006708613e-23
ZDHHC6	AC124045.1	0.45459586927912	1.79516969642057e-20
ZDHHC7	AC124045.1	0.401883886838742	5.98392712541462e-16
ZDHHC13	AC124045.1	0.521033230828266	2.04667403947545e-27
ZDHHC16	AC124045.1	0.441877499264664	2.62290192271083e-19
ZDHHC17	AC124045.1	0.527320239481112	3.73079109702502e-28
ZDHHC20	AC124045.1	0.434605160839534	1.15636950472534e-18
ZDHHC21	AC124045.1	0.470348058087798	5.52529185331379e-22
PPT1	AC124045.1	0.497222131872874	9.4528770315507e-25
ZDHHC5	GUSBP11	0.416790587158872	3.77846024819645e-17
ZDHHC6	GUSBP11	0.506358386623899	9.50313882842987e-26
ZDHHC7	GUSBP11	0.431589497520585	2.11720817599026e-18
ZDHHC13	GUSBP11	0.489568217671483	6.14613392317341e-24
ZDHHC17	GUSBP11	0.612769905625864	6.27899654223376e-40
ZDHHC21	GUSBP11	0.505762777777689	1.10618498872383e-25
ABHD17C	GUSBP11	0.433955218640053	1.31804180889296e-18
PPT1	PICSAR	0.414000206488073	6.40416103139275e-17
ZDHHC17	AL662791.1	0.480696400049692	5.078920139196e-23
ZDHHC21	AL662791.1	0.425946769147934	6.46025808896457e-18
ABHD17B	AL132800.1	0.401351200855631	6.58801303044014e-16
ABHD17C	AC116407.2	0.412921665505332	7.84262396559139e-17
ZDHHC7	RAD51-AS1	0.463273721847834	2.69759561006204e-21
ZDHHC8	RAD51-AS1	0.402669899974285	5.19059994070966e-16
ZDHHC13	RAD51-AS1	0.436647725117743	7.6505333283967e-19
ZDHHC17	RAD51-AS1	0.530009652478875	1.78167166185165e-28
ZDHHC21	RAD51-AS1	0.517754231697863	4.90382924697641e-27
ABHD17C	RAD51-AS1	0.493477904860578	2.37602985634846e-24
LYPLA2	SNHG6	0.427295670822803	4.95743273595254e-18
ZDHHC17	AC004492.1	0.40924970476914	1.55485161591247e-16
ZDHHC9	AL162595.1	0.439697365780354	4.10738972474354e-19
ZDHHC3	NFYC-AS1	0.414947051587438	5.35730339407277e-17
ZDHHC5	NFYC-AS1	0.498164103317808	7.48309118779453e-25
ZDHHC7	NFYC-AS1	0.47565686680719	1.64050734506757e-22
ZDHHC13	NFYC-AS1	0.496212139937041	1.21346227986827e-24
ZDHHC17	NFYC-AS1	0.616754921461667	1.44164184135752e-40
ZDHHC21	NFYC-AS1	0.554303065960656	1.64840738239889e-31
ZDHHC23	NFYC-AS1	0.458121100825069	8.36670194484433e-21
ZDHHC16	AC009403.1	0.408293208080516	1.85572713852585e-16
ZDHHC3	LINC00205	0.512952955150735	1.73310214644212e-26
ZDHHC4	LINC00205	0.417783757592177	3.12779711519255e-17
ZDHHC5	LINC00205	0.612916560620823	5.95023247282208e-40
ZDHHC6	LINC00205	0.5304840213773	1.56284104975296e-28
ZDHHC7	LINC00205	0.478745027071176	8.01573611076433e-23
ZDHHC8	LINC00205	0.412244195122724	8.90378514254172e-17
ZDHHC13	LINC00205	0.598215806026548	1.13845937078889e-37
ZDHHC16	LINC00205	0.447407066868918	8.28724271298622e-20
ZDHHC17	LINC00205	0.640742878657628	1.29116357953563e-44
ZDHHC20	LINC00205	0.520442460976729	2.39731224851162e-27
ZDHHC21	LINC00205	0.621027014242496	2.90775508394115e-41
ZDHHC23	LINC00205	0.536870080280569	2.62376259535041e-29
PPT1	LINC00205	0.535851740222217	3.49635150713097e-29
ZDHHC5	AC092368.3	0.447399648888081	8.30017876150822e-20
LYPLA2	ARIH2OS	0.406355052156579	2.6511322434202e-16
ZDHHC3	CHROMR	0.506657363197033	8.80456816091564e-26
ZDHHC5	CHROMR	0.401094954424181	6.89954022116049e-16
ZDHHC7	CHROMR	0.497227442254894	9.44045176088593e-25
ZDHHC8	CHROMR	0.551337447813012	3.98835615646075e-31
ZDHHC13	CHROMR	0.496631686516202	1.09399477501848e-24
ZDHHC17	CHROMR	0.577680557641627	1.13028571606034e-34
ZDHHC20	CHROMR	0.508095515671583	6.0918220501289e-26
ZDHHC21	CHROMR	0.58989372422667	1.97994194892798e-36
PPT1	CHROMR	0.56356771664189	9.8449409037092e-33
ABHD17C	CHROMR	0.446977116558363	9.07077672568411e-20
ZDHHC6	TMPO-AS1	0.450732728771802	4.10247921462974e-20
ZDHHC16	TMPO-AS1	0.426344634755921	5.97565663973582e-18
ZDHHC17	TMPO-AS1	0.411529565239958	1.01759659215118e-16
ZDHHC1	AC016065.1	0.498440461433531	6.9863116723865e-25
ZDHHC2	AC016065.1	0.481260061237188	4.44930163325453e-23
ZDHHC5	AC016065.1	0.419553591050737	2.22998789867906e-17
ZDHHC7	AC016065.1	0.513563145526926	1.4778293688512e-26
ZDHHC13	AC016065.1	0.575136405539281	2.56967006042571e-34
ZDHHC17	AC016065.1	0.404262221687014	3.88671767680439e-16
ZDHHC21	AC016065.1	0.487200473813301	1.08642771122671e-23
ZDHHC23	AC016065.1	0.55170056922741	3.58108329175874e-31
PPT1	AC016065.1	0.470842802589468	4.93849880183984e-22
ABHD17C	AC016065.1	0.436014419166192	8.69854783770623e-19
ZDHHC16	RPL37A-DT	0.472847077076843	3.12786504584129e-22
ZDHHC13	AC116914.2	0.44069433648492	3.34707701246354e-19
ZDHHC17	AC116914.2	0.510345968856267	3.41121395466715e-26
ZDHHC21	AC116914.2	0.436763157936207	7.47337256694057e-19
PPT2	AC002398.1	0.437992173369242	5.82024352307873e-19
ZDHHC17	AC114730.3	0.51215222117137	2.13511680995637e-26
ZDHHC5	AC090587.1	0.447922899878582	7.43472830936951e-20
ZDHHC17	AC090587.1	0.410654345685651	1.19790285331165e-16
ZDHHC5	AP005899.1	0.463137194904305	2.78041528540312e-21
ZDHHC7	AP005899.1	0.507021048297633	8.02284189953071e-26
ZDHHC13	AP005899.1	0.479904717117422	6.11398022792058e-23
ZDHHC17	AP005899.1	0.609719067375942	1.90988281404134e-39
ZDHHC20	AP005899.1	0.442163789498698	2.47228834951604e-19
ZDHHC21	AP005899.1	0.541962188228418	6.15203883630764e-30
ZDHHC23	AP005899.1	0.447841371862913	7.5634815867486e-20
ABHD17C	AP005899.1	0.486722528915339	1.21816711008595e-23
ZDHHC1	FBXL19-AS1	0.423165635801842	1.11101181489597e-17
ZDHHC5	FBXL19-AS1	0.629830887524028	9.91631777378529e-43
ZDHHC7	FBXL19-AS1	0.557235780975342	6.82021382666447e-32
ZDHHC13	FBXL19-AS1	0.630332941294958	8.15182928793795e-43
ZDHHC17	FBXL19-AS1	0.526292400338197	4.93986186053756e-28
ZDHHC20	FBXL19-AS1	0.419302559789514	2.33989610858957e-17
ZDHHC21	FBXL19-AS1	0.549337641881107	7.20110484406824e-31
ZDHHC23	FBXL19-AS1	0.58419688508997	1.33421695422429e-35
ZDHHC24	FBXL19-AS1	0.423865835530359	9.6970625051078e-18
ABHD17C	FBXL19-AS1	0.488311460530208	8.32063913805724e-24
ZDHHC6	AC002128.1	0.415257108423651	5.05253401307785e-17
ZDHHC8	AC002128.1	0.418142333742997	2.92104802418731e-17
ZDHHC17	AC002128.1	0.525827343910355	5.60711433747367e-28
ZDHHC21	AC002128.1	0.456146768128762	1.28444574137501e-20
ZDHHC6	AL391834.2	0.403025102895488	4.86687610489246e-16
ZDHHC17	AC011461.1	0.437859902999489	5.97926197727985e-19
ZDHHC1	NRAV	0.601254806165882	3.92906845084107e-38
ZDHHC3	NRAV	0.465922416359999	1.4963169026651e-21
ZDHHC4	NRAV	0.463126709432824	2.78687855591812e-21
ZDHHC5	NRAV	0.571647154555522	7.83494111863603e-34
ZDHHC7	NRAV	0.627347037167346	2.60053176686817e-42
ZDHHC13	NRAV	0.641691285889172	8.78002521453401e-45
ZDHHC17	NRAV	0.514571666006455	1.13486625058425e-26
ZDHHC20	NRAV	0.437748292890748	6.11676104403954e-19
ZDHHC21	NRAV	0.632164824227353	3.97586447101425e-43
ZDHHC23	NRAV	0.556622489286895	8.20845246903068e-32
PPT1	NRAV	0.580402818053658	4.65647312044485e-35
ABHD17C	NRAV	0.584395971795344	1.24895109063758e-35
ZDHHC13	AC009318.3	0.429279675752027	3.35106551329194e-18
ABHD17C	AC009318.3	0.460944270221876	4.51072305655324e-21
ZDHHC7	PRKCZ-AS1	0.411063744250871	1.10996190409858e-16
ZDHHC8	PRKCZ-AS1	0.459132772322114	6.70955044472572e-21
ZDHHC13	PRKCZ-AS1	0.465490451221255	1.64785192709745e-21
ZDHHC17	PRKCZ-AS1	0.546033397346362	1.89505450041715e-30
ZDHHC21	PRKCZ-AS1	0.518055500088825	4.52731176649383e-27
PPT1	PRKCZ-AS1	0.403840467902562	4.19686547023715e-16
ZDHHC16	AL121658.1	0.410394303681151	1.25727735111791e-16
ABHD17A	AL121658.1	0.493245401668619	2.51504738522405e-24
ZDHHC7	AC008074.2	0.441568646422727	2.79551511414386e-19
ABHD17C	AC008074.2	0.499350685828343	5.5692461055695e-25
ZDHHC8	SNHG21	0.453926305658191	2.0732184341066e-20
ZDHHC16	SNHG21	0.411070270275141	1.10861272378347e-16
PPT2	SNHG21	0.431741716925332	2.0538462075654e-18
ABHD17A	SNHG21	0.478070076743133	9.37978796080636e-23
ZDHHC3	LINC00294	0.486944499121666	1.15513245138234e-23
ZDHHC5	LINC00294	0.458315524931019	8.01966828756439e-21
ZDHHC13	LINC00294	0.538298318452626	1.7511704388553e-29
ZDHHC17	LINC00294	0.4896872208606	5.9719592179942e-24
ZDHHC18	LINC00294	0.472572822355251	3.33016664981684e-22
ZDHHC20	LINC00294	0.452422153344073	2.86178093389704e-20
ZDHHC21	LINC00294	0.54041737085551	9.57747175262097e-30
PPT1	LINC00294	0.525703983499176	5.79857040583729e-28
ABHD17C	LINC00294	0.45258914170535	2.76139786922737e-20
ZDHHC2	HMGN3-AS1	0.437817994268442	6.0305315603225e-19
ZDHHC5	HMGN3-AS1	0.400836137722138	7.2288552854551e-16
ZDHHC7	HMGN3-AS1	0.599358343125262	7.64175635448803e-38
ZDHHC13	HMGN3-AS1	0.52064970169563	2.26802871866033e-27
ZDHHC17	HMGN3-AS1	0.484015108625664	2.32171340697281e-23
ZDHHC21	HMGN3-AS1	0.585803142150223	7.82095428778915e-36
ZDHHC23	HMGN3-AS1	0.433968580427671	1.31450435633753e-18
ABHD17C	HMGN3-AS1	0.606580155534179	5.92416150070975e-39
ZDHHC17	AC004918.1	0.428088571097645	4.2405458443282e-18
PPT1	AC010969.2	0.420072619647679	2.01858362827571e-17
ZDHHC7	AC126118.1	0.416889250247744	3.70828785995493e-17
ZDHHC13	AC126118.1	0.406274934537035	2.690379444642e-16
ABHD17C	AC126118.1	0.474538402850555	2.12252225515699e-22
ZDHHC6	ZNF582-AS1	0.409271106075525	1.54869961468223e-16
ZDHHC7	AL117379.1	0.467263092694777	1.10819788406672e-21
ZDHHC13	AL117379.1	0.435278293479707	1.00950199934657e-18
ABHD17A	AL117379.1	0.402479549894167	5.37268284289988e-16
ABHD17C	AL117379.1	0.448178930919868	7.04425645946425e-20
PPT1	AC093673.1	0.412969486042609	7.77260134462707e-17
LYPLA2	AC093673.1	0.448648466430052	6.37992466447328e-20
ZDHHC7	PELATON	0.414623657264009	5.69441840765751e-17
PPT1	PELATON	0.482003693516392	3.73505252247591e-23
ZDHHC1	AC010503.4	0.435354239797337	9.94130578646559e-19
ZDHHC4	AC092171.3	0.445096823126084	1.34454537994681e-19
ZDHHC6	AC084018.1	0.48217448816331	3.5877007406386e-23
ZDHHC8	AC084018.1	0.425120260599655	7.59372705000013e-18
ZDHHC17	AC084018.1	0.671432300388179	2.36979923565445e-50
ZDHHC20	AC084018.1	0.400468682537629	7.72303957692314e-16
ZDHHC21	AC084018.1	0.511512072149923	2.5216099451722e-26
ZDHHC3	AC005670.3	0.517819654124291	4.81952285263957e-27
ZDHHC4	AC005670.3	0.433853739560499	1.3452151006686e-18
ZDHHC5	AC005670.3	0.625254163574991	5.82018359580026e-42
ZDHHC6	AC005670.3	0.423615152237527	1.0181390705773e-17
ZDHHC7	AC005670.3	0.409830484360467	1.39611353214026e-16
ZDHHC13	AC005670.3	0.496994336445535	1.00013419222366e-24
ZDHHC17	AC005670.3	0.530973673252606	1.3648159094839e-28
ZDHHC20	AC005670.3	0.496049637836064	1.26311713184643e-24
ZDHHC21	AC005670.3	0.546353348683233	1.7263743183401e-30
ZDHHC23	AC005670.3	0.468030914276567	9.32551786950085e-22
PPT1	AC005670.3	0.436471716309539	7.92864393492053e-19
ABHD17B	AC005670.3	0.493702261528063	2.24908026926744e-24
ZDHHC1	SBF2-AS1	0.536918006422962	2.58848574391602e-29
ZDHHC5	SBF2-AS1	0.53268162066229	8.49337620127147e-29
ZDHHC6	SBF2-AS1	0.432436651475144	1.78747747046277e-18
ZDHHC7	SBF2-AS1	0.51526874717939	9.45051217535434e-27
ZDHHC13	SBF2-AS1	0.627702593240304	2.26650727486238e-42
ZDHHC17	SBF2-AS1	0.516417665427416	6.9829961864617e-27
ZDHHC21	SBF2-AS1	0.497069705988225	9.81648507789473e-25
ZDHHC23	SBF2-AS1	0.546489406126841	1.65922406776763e-30
ZDHHC24	SBF2-AS1	0.428879529920513	3.6272263107979e-18
ABHD17C	SBF2-AS1	0.503110925245236	2.16740692008233e-25
ZDHHC1	AL390066.1	0.467275620756342	1.10508583790239e-21
ZDHHC21	AL390066.1	0.408129374700699	1.91270676761551e-16
ZDHHC1	AL133367.1	0.599775075179047	6.60502020252915e-38
ZDHHC5	AL133367.1	0.424990231543798	7.78901132400832e-18
ZDHHC7	AL133367.1	0.418949014364295	2.50376495848783e-17
ZDHHC13	AL133367.1	0.457248684731548	1.01149621349384e-20
ZDHHC23	AL133367.1	0.404787042958828	3.532049267184e-16
ZDHHC13	HCP5	0.437768196279795	6.0920150427645e-19
ZDHHC21	HCP5	0.414484702721661	5.84558956138947e-17
ZDHHC6	AP005482.2	0.488766797039172	7.45685648385601e-24
ZDHHC16	AP005482.2	0.470386501963416	5.47733330508549e-22
ZDHHC17	AP005482.2	0.433755225707334	1.37212117982659e-18
ZDHHC16	UBAC2-AS1	0.40400497995821	4.07309984272235e-16
ZDHHC16	AC079414.3	0.40042355100244	7.78597661692181e-16
ZDHHC1	AC016735.1	0.475491759568678	1.70419330451455e-22
ZDHHC5	AC016735.1	0.405961654568767	2.84939615509739e-16
ZDHHC13	AC016735.1	0.447445988555157	8.21969261441553e-20
ZDHHC24	AC016735.1	0.469951658178036	6.04457619883021e-22
ZDHHC5	AL358472.4	0.469753199798459	6.32233540614659e-22
ZDHHC7	AL358472.4	0.610084823313479	1.67249181324096e-39
ZDHHC8	AL358472.4	0.402266716847349	5.58370005454132e-16
ZDHHC13	AL358472.4	0.546694297767745	1.56294354840279e-30
ZDHHC17	AL358472.4	0.546453960146141	1.67646532407229e-30
ZDHHC21	AL358472.4	0.508027590542348	6.19896773268149e-26
ZDHHC23	AL358472.4	0.450844716918155	4.00594734767308e-20
PPT1	AL358472.4	0.446146316054895	1.0796933245828e-19
ABHD17C	AL358472.4	0.462736358954254	3.03831576408216e-21
ZDHHC1	AC118754.1	0.42673729940489	5.53248392275053e-18
ZDHHC3	PSMA3-AS1	0.417635181519067	3.21761675363989e-17
ZDHHC5	PSMA3-AS1	0.417106038452155	3.55856764756697e-17
ZDHHC6	PSMA3-AS1	0.53000736453141	1.78279724203822e-28
ZDHHC13	PSMA3-AS1	0.518790163026116	3.72468306759554e-27
ZDHHC17	PSMA3-AS1	0.682995090399103	1.07232088839904e-52
ZDHHC20	PSMA3-AS1	0.512240400758194	2.08668295943588e-26
ZDHHC21	PSMA3-AS1	0.631384942557592	5.4005622202695e-43
ABHD17C	PSMA3-AS1	0.437500794055057	6.43286245571017e-19
PPT1	AF117829.1	0.414817042993983	5.49040370147585e-17
ABHD17C	AF117829.1	0.429709594496865	3.07738151726706e-18
ZDHHC16	SNHG20	0.492393556238837	3.0964207698219e-24
PPT1	SNHG20	0.412864886810862	7.9265686748317e-17
PPT2	SNHG20	0.404500048251229	3.72186462029793e-16
ZDHHC13	AC003102.1	0.430396520166795	2.68503815893188e-18
ZDHHC17	AC003102.1	0.421194586151782	1.62662030549758e-17
ZDHHC17	ALMS1-IT1	0.408700007376753	1.72135480004055e-16
ZDHHC21	ALMS1-IT1	0.402500594669899	5.35224784237477e-16
PPT1	ALMS1-IT1	0.403629863238721	4.36070640421919e-16
ZDHHC3	ZBTB11-AS1	0.484686305895975	1.97970555398348e-23
ZDHHC4	ZBTB11-AS1	0.416499192126378	3.99341419363058e-17
ZDHHC16	ZBTB11-AS1	0.486661528607544	1.2360762343442e-23
ZDHHC23	ZBTB11-AS1	0.407907515662766	1.99261315631561e-16
ZDHHC3	CENATAC-DT	0.437087593695292	6.99677195360623e-19
ZDHHC5	CENATAC-DT	0.418789788594656	2.58120038329545e-17
ZDHHC17	CENATAC-DT	0.416435229112872	4.04218189608152e-17
ABHD17B	CENATAC-DT	0.466297000239535	1.37608730675491e-21
ZDHHC1	AL499602.1	0.567216435842973	3.16638931254198e-33
ZDHHC2	AL499602.1	0.445096750763974	1.34456568262133e-19
ZDHHC5	AL499602.1	0.532004282456762	1.02544783702074e-28
ZDHHC7	AL499602.1	0.623215837946762	1.26807759680055e-41
ZDHHC13	AL499602.1	0.677200782909055	1.65409109581793e-51
ZDHHC17	AL499602.1	0.453990861014721	2.04466127250656e-20
ZDHHC21	AL499602.1	0.577654435080233	1.13989926914465e-34
ZDHHC23	AL499602.1	0.584769133428348	1.10340107534863e-35
ABHD17C	AL499602.1	0.740775113440744	2.9359050278301e-66
ZDHHC13	ADAMTSL4-AS2	0.40440792725081	3.78488890027024e-16
ZDHHC11	AC080129.2	0.425732032018896	6.73765193898775e-18
ZDHHC8	GABPB1-AS1	0.453226703237659	2.4090357414534e-20
ZDHHC3	AC232271.1	0.418115870321093	2.93583608541912e-17
ZDHHC5	AC232271.1	0.477539456019752	1.06106549574607e-22
ZDHHC6	AC232271.1	0.458852839207223	7.13264150752698e-21
ZDHHC7	AC232271.1	0.489588097294212	6.11669314611809e-24
ZDHHC13	AC232271.1	0.573814322587059	3.92651252922299e-34
ZDHHC17	AC232271.1	0.635552608821118	1.04042261766648e-43
ZDHHC21	AC232271.1	0.568940868726727	1.84328846346029e-33
ZDHHC23	AC232271.1	0.489959139538551	5.59203947201918e-24
ABHD17C	AC232271.1	0.48260601539625	3.24045888098227e-23
ABHD17C	SNHG4	0.401748332935956	6.13228391526887e-16
ZDHHC17	PPP3CB-AS1	0.409505876751138	1.48276222228946e-16
ABHD17A	AL451050.2	0.621426785938096	2.50002306044477e-41
ZDHHC1	AC020916.1	0.441935100726347	2.59189025663471e-19
ZDHHC7	AC020916.1	0.54411033231535	3.31171986014886e-30
ZDHHC13	AC020916.1	0.415322808570759	4.99017567834129e-17
ABHD17C	AC020916.1	0.516194403702518	7.40657854903675e-27
ZDHHC3	AL158212.3	0.42079885127594	1.7554844944225e-17
ZDHHC6	AL158212.3	0.4120152076179	9.29340629377755e-17
ZDHHC17	AL158212.3	0.450663409683107	4.16337477019753e-20
ZDHHC7	AL355488.1	0.402582671044653	5.2732759901063e-16
ZDHHC13	AL355488.1	0.478030902696643	9.46563116131945e-23
ZDHHC17	AL355488.1	0.585333638550742	9.14526577864964e-36
ZDHHC21	AL355488.1	0.520147973537811	2.59363031832071e-27
ABHD17C	AL355488.1	0.414182376875483	6.18824407957566e-17
ZDHHC5	AL157932.1	0.55680914338087	7.75872036802774e-32
ZDHHC7	AL157932.1	0.45790394800421	8.77180664536208e-21
ZDHHC13	AL157932.1	0.539698471592714	1.17589933244218e-29
ZDHHC17	AL157932.1	0.514656674593184	1.10984112292913e-26
ZDHHC20	AL157932.1	0.432088779516784	1.91627020349894e-18
ZDHHC21	AL157932.1	0.492947343297132	2.70505124131684e-24
ZDHHC23	AL157932.1	0.463411896484959	2.61625172599869e-21
ABHD17C	AL157932.1	0.42650832124631	5.78682697468823e-18
ZDHHC3	AC069234.5	0.424332977102868	8.85419556914104e-18
PPT1	AC069234.5	0.413453305260287	7.09780544878424e-17
ZDHHC13	AC010761.1	0.417748706837109	3.14876193423476e-17
ZDHHC16	AC010761.1	0.441356976872767	2.92022049984471e-19
ZDHHC17	AC010761.1	0.436485998341436	7.90571105229232e-19
PPT2	AC010761.1	0.43346450806701	1.45464549287431e-18
PPT2	GAS5	0.489370858618111	6.44610131091916e-24
ZDHHC7	AC008736.1	0.476948393534562	1.21697387967954e-22
ZDHHC3	AL928654.1	0.435240347944114	1.01726946254148e-18
ZDHHC4	AL928654.1	0.415876732738041	4.49362038293337e-17
ZDHHC5	AL928654.1	0.45771470211594	9.14056126796235e-21
ZDHHC17	AL928654.1	0.431394468999723	2.20120518230179e-18
ZDHHC5	AC006026.3	0.52303011588383	1.19651083752443e-27
ZDHHC13	AC006026.3	0.452177744045241	3.0152138889632e-20
ZDHHC21	AC006026.3	0.454376166250278	1.8820958007618e-20
ZDHHC1	CLLU1-AS1	0.449950146011167	4.84400807500155e-20
ZDHHC3	NORAD	0.537813997150107	2.0089430748456e-29
ZDHHC4	NORAD	0.439343616618925	4.41610620924569e-19
ZDHHC5	NORAD	0.616561766448011	1.54896782453557e-40
ZDHHC6	NORAD	0.515238607918914	9.52567952636094e-27
ZDHHC7	NORAD	0.503206124638189	2.11591372481027e-25
ZDHHC8	NORAD	0.434812265182703	1.10907573334721e-18
ZDHHC13	NORAD	0.49378553770062	2.20368252588878e-24
ZDHHC17	NORAD	0.669667292472432	5.28765464205925e-50
ZDHHC20	NORAD	0.501719077750598	3.07779729879847e-25
ZDHHC21	NORAD	0.596833619712979	1.84004785961158e-37
ZDHHC23	NORAD	0.442074478831075	2.51833636002594e-19
ABHD17B	NORAD	0.479575643568135	6.60305983932459e-23
ABHD17C	NORAD	0.467564798309061	1.03559857001945e-21
ZDHHC3	AC102953.2	0.415044959969839	5.25916390902568e-17
ZDHHC5	AC102953.2	0.483564597914238	2.58330587877353e-23
ZDHHC7	AC102953.2	0.443266568437134	1.96762480470706e-19
ZDHHC13	AC102953.2	0.540905634461694	8.3291439778411e-30
ZDHHC17	AC102953.2	0.428746427289078	3.72395513394429e-18
ZDHHC21	AC102953.2	0.529135299143189	2.26722207177102e-28
ZDHHC23	AC102953.2	0.474660293289896	2.06385953139709e-22
PPT1	AC102953.2	0.464099269471965	2.24615622396562e-21
ABHD17C	AC102953.2	0.465388067596998	1.68592889828744e-21
ZDHHC2	AL133370.1	0.401189455742205	6.78300477588712e-16
ZDHHC1	AP007216.2	0.427389968538493	4.86629825755668e-18
ZDHHC6	PSPC1-AS2	0.432890366342304	1.63221931289265e-18
ZDHHC17	PSPC1-AS2	0.511199529218465	2.73464194427924e-26
ZDHHC20	PSPC1-AS2	0.436354127863171	8.11996166488308e-19
ZDHHC21	PSPC1-AS2	0.43520109999128	1.025365375831e-18
ZDHHC1	EIF3J-DT	0.633072296729801	2.7808923329701e-43
ZDHHC4	EIF3J-DT	0.435756592012294	9.16456638093024e-19
ZDHHC5	EIF3J-DT	0.505642900706459	1.14048057830232e-25
ZDHHC7	EIF3J-DT	0.602859835459879	2.22982215158629e-38
ZDHHC13	EIF3J-DT	0.616443026815541	1.61883382371332e-40
ZDHHC17	EIF3J-DT	0.52532071164961	6.43556367880726e-28
ZDHHC21	EIF3J-DT	0.533925132494481	6.00292528045898e-29
ZDHHC23	EIF3J-DT	0.486878700612159	1.17347454914432e-23
ZDHHC24	EIF3J-DT	0.433250761796048	1.51841556541532e-18
ABHD17C	EIF3J-DT	0.557916588254675	5.54984800979649e-32
PPT1	PCED1B-AS1	0.444365775102266	1.56583789460759e-19
ZDHHC17	AC008115.3	0.526352182313303	4.85998968898857e-28
ZDHHC20	AC008115.3	0.449532684930697	5.29201483834912e-20
ZDHHC21	AC008115.3	0.458360101307328	7.94212265689949e-21
ZDHHC2	AC108479.1	0.415055907694215	5.24830073158461e-17
ZDHHC3	AC108479.1	0.486598465368739	1.25486400448618e-23
ZDHHC5	AC108479.1	0.480578682555566	5.2211027180436e-23
ZDHHC6	AC108479.1	0.48350471780531	2.62019501517013e-23
ZDHHC13	AC108479.1	0.503416855455796	2.00618540216442e-25
ZDHHC17	AC108479.1	0.540135156501615	1.03815329233818e-29
ZDHHC20	AC108479.1	0.503915920666114	1.76822086047596e-25
ZDHHC21	AC108479.1	0.543962883509868	3.45602869912388e-30
ZDHHC23	AC108479.1	0.506580198983047	8.97985552408984e-26
PPT1	AC108479.1	0.453676383287742	2.18752672421656e-20
ZDHHC8	AL928654.2	0.408632763792311	1.74288787735801e-16
ZDHHC17	AL928654.2	0.588573159474737	3.09159553021015e-36
ZDHHC21	AL928654.2	0.440291290603998	3.63614093543708e-19
ZDHHC1	CTB-178M22.2	0.553195526108289	2.29520297631925e-31
ZDHHC17	AC097376.3	0.465301895842695	1.7186474315792e-21
ZDHHC20	AC097376.3	0.415871793767712	4.49782567850969e-17
ZDHHC21	AC097376.3	0.495080419491893	1.60373830912993e-24
PPT1	AC004241.3	0.481169230279966	4.54528960513397e-23
ZDHHC13	AC253576.2	0.453606101738893	2.22077481636212e-20
ZDHHC17	AC253576.2	0.554966491595291	1.35112519444282e-31
ZDHHC21	AC253576.2	0.47093020024005	4.84142390789831e-22
ZDHHC7	C8orf44	0.402370654715377	5.47965213488545e-16
ZDHHC17	C8orf44	0.430012397762826	2.89793371698194e-18
PPT1	C8orf44	0.434734179153203	1.12667950157517e-18
ABHD17C	C8orf44	0.413110788667037	7.56926317398923e-17
ZDHHC18	AL109627.1	0.437802173600529	6.04999821545074e-19
LYPLA2	AL109627.1	0.40888147031782	1.66454091946775e-16
ZDHHC1	AC090114.2	0.487673560665415	9.69891379327456e-24
ZDHHC5	AC090114.2	0.514053708369803	1.29983961459264e-26
ZDHHC7	AC090114.2	0.60401663537155	1.47941371380244e-38
ZDHHC13	AC090114.2	0.520814317736922	2.17026419980124e-27
ZDHHC21	AC090114.2	0.426191095997956	6.15827890002733e-18
ZDHHC23	AC090114.2	0.524596585180355	7.83341784962735e-28
ZDHHC24	AC090114.2	0.482642063961546	3.21299851708852e-23
ZDHHC3	AL109615.4	0.413412784038383	7.15204016787728e-17
ZDHHC6	AL109615.4	0.476764865374238	1.26982818340361e-22
ZDHHC16	AL109615.4	0.423501176361422	1.04093840581588e-17
ZDHHC17	AL109615.4	0.536924056551296	2.5840658961467e-29
PPT2	AL109615.4	0.407766951416998	2.04492639394568e-16
ZDHHC5	AC012360.3	0.411263119480012	1.06946231920492e-16
ZDHHC6	AC012360.3	0.417899870580415	3.05932168200342e-17
ZDHHC7	AC012360.3	0.503302507118474	2.06501088285336e-25
ZDHHC8	AC012360.3	0.42208632914107	1.36935053929525e-17
ZDHHC13	AC012360.3	0.511557154453355	2.49226535683966e-26
ZDHHC17	AC012360.3	0.614129299232909	3.80998268939653e-40
ZDHHC21	AC012360.3	0.560471172312766	2.55001738309044e-32
ZDHHC23	AC012360.3	0.408451702887945	1.80219157816373e-16
PPT1	AC012360.3	0.448652256087252	6.37482203321948e-20
ABHD17C	AC012360.3	0.416848311597336	3.73724796815802e-17
ZDHHC4	AC016747.1	0.507458905209104	7.17214140750933e-26
ZDHHC5	AC016747.1	0.451608888068701	3.40438454912456e-20
ZDHHC7	AC016747.1	0.406164792222703	2.74526728496582e-16
ZDHHC13	AC016747.1	0.408134333711276	1.91095712894672e-16
PPT1	AC016747.1	0.452982999938751	2.53816286886095e-20
ZDHHC1	PRKAR1B-AS2	0.726050900033465	1.79036190662591e-62
ZDHHC13	PRKAR1B-AS2	0.533410630409625	6.93103184809865e-29
ZDHHC23	PRKAR1B-AS2	0.428138417904067	4.1990519265132e-18
ZDHHC24	PRKAR1B-AS2	0.427273377894015	4.97922187575667e-18
ABHD17C	PRKAR1B-AS2	0.422932315562902	1.16244986094554e-17
ZDHHC5	AC005034.5	0.481634871542195	4.07391060552067e-23
ZDHHC17	AC005034.5	0.529684328608019	1.94897755410788e-28
ZDHHC21	AC005034.5	0.467606304373018	1.02598497402807e-21
ABHD17B	AC005034.5	0.441418993000789	2.88312735864502e-19
ZDHHC3	MIR4453HG	0.408860465174371	1.67102196089598e-16
ZDHHC5	MIR4453HG	0.453227937024835	2.40839876032346e-20
ZDHHC6	MIR4453HG	0.404327845346471	3.84052692785535e-16
ZDHHC17	MIR4453HG	0.642113307382797	7.39227395141643e-45
ZDHHC20	MIR4453HG	0.4345435491407	1.1708179142814e-18
ZDHHC21	MIR4453HG	0.535502476007887	3.85729843050129e-29
ZDHHC3	AC084824.4	0.425620652370375	6.8861082897603e-18
ZDHHC6	AC084824.4	0.447010701900464	9.00703195351816e-20
ZDHHC7	AC084824.4	0.464437656142725	2.08341549219185e-21
ZDHHC13	AC084824.4	0.485499010687087	1.63153750128069e-23
ZDHHC17	AC084824.4	0.630309293594085	8.22747816496331e-43
ZDHHC20	AC084824.4	0.425753299513993	6.70966469028246e-18
ZDHHC21	AC084824.4	0.508516356902207	5.46757526818236e-26
ABHD17C	AC084824.4	0.501411584962544	3.32500738718928e-25
ABHD17A	LINC01023	0.410021369267166	1.34750234244208e-16
ZDHHC16	ELF3-AS1	0.409495419777389	1.48563959550626e-16
ZDHHC3	AC073842.2	0.404831085083145	3.50377399517745e-16
ZDHHC5	AC073842.2	0.405251863390099	3.24459265612011e-16
ZDHHC6	AC073842.2	0.510152784758071	3.58592164569374e-26
ZDHHC13	AC073842.2	0.417645828244659	3.21109699476475e-17
ZDHHC17	AC073842.2	0.58879045999256	2.87341317582683e-36
ZDHHC21	AC073842.2	0.501144541053732	3.55552726238675e-25
ZDHHC23	AC073842.2	0.427455482569704	4.8039536532085e-18
ZDHHC4	AC009237.14	0.420767640719929	1.76606426350192e-17
ZDHHC5	AC009237.14	0.416614851576918	3.90669452686686e-17
ZDHHC6	AC009237.14	0.418509772011367	2.7231271255873e-17
ZDHHC17	AC009237.14	0.420368890817244	1.90687396148176e-17
ZDHHC21	AC009237.14	0.419153998678395	2.40742917050202e-17
ZDHHC7	AC136475.2	0.452416304737804	2.8653611165348e-20
ZDHHC13	AC136475.2	0.409653121992503	1.44282210380822e-16
ZDHHC24	AC136475.2	0.45275044906302	2.66772496445777e-20
PPT2	AP000892.3	0.405144775869322	3.30871061118565e-16
ZDHHC5	ZNF32-AS2	0.521617200034678	1.74997194088286e-27
ZDHHC6	ZNF32-AS2	0.557342931415443	6.60271917342416e-32
ZDHHC7	ZNF32-AS2	0.452870056106617	2.6002947513417e-20
ZDHHC13	ZNF32-AS2	0.609734148475711	1.89946562864374e-39
ZDHHC17	ZNF32-AS2	0.717837360748525	1.81482154482928e-60
ZDHHC20	ZNF32-AS2	0.440756529512205	3.30453398452831e-19
ZDHHC21	ZNF32-AS2	0.650639141462155	2.15663412876331e-46
ZDHHC23	ZNF32-AS2	0.545797700931468	2.02963996945758e-30
ABHD17C	ZNF32-AS2	0.483565731002927	2.58261280009916e-23
ZDHHC8	AL160006.1	0.437306234594485	6.69258323270931e-19
ABHD17B	AL160006.1	0.400728563927907	7.37022462561089e-16
ABHD17A	AL355353.1	0.482457690500941	3.35590282053537e-23
ZDHHC6	AC245060.5	0.431235344870808	2.27215890195825e-18
ZDHHC17	AC245060.5	0.550454829533561	5.1791685167075e-31
ZDHHC21	AC245060.5	0.403200334612169	4.71455726748883e-16
ZDHHC17	TTC28-AS1	0.433499736614169	1.44439117314201e-18
ZDHHC3	CTBP1-DT	0.522849033260831	1.25638090155309e-27
ZDHHC4	CTBP1-DT	0.5149232483014	1.03484678962956e-26
ZDHHC5	CTBP1-DT	0.657708321489057	1.05453882651634e-47
ZDHHC6	CTBP1-DT	0.579703893020252	5.85169982097418e-35
ZDHHC13	CTBP1-DT	0.528458160723418	2.7311376769652e-28
ZDHHC17	CTBP1-DT	0.553687543897274	1.98163842262182e-31
ZDHHC20	CTBP1-DT	0.444418137662237	1.54886109042146e-19
ZDHHC21	CTBP1-DT	0.514754314086486	1.08176946792365e-26
ZDHHC23	CTBP1-DT	0.484320337781504	2.1595087060973e-23
ZDHHC2	TAPT1-AS1	0.475926585306426	1.54148072637493e-22
ZDHHC3	TAPT1-AS1	0.435642324449416	9.3788764209448e-19
ZDHHC5	TAPT1-AS1	0.472966260905928	3.04377228607337e-22
ZDHHC7	TAPT1-AS1	0.506027666420285	1.0339717338711e-25
ZDHHC13	TAPT1-AS1	0.476765179621978	1.26973577691171e-22
ZDHHC17	TAPT1-AS1	0.484571483000287	2.03446845014291e-23
ZDHHC21	TAPT1-AS1	0.512841521580365	1.78421198139648e-26
ZDHHC23	TAPT1-AS1	0.415304798211218	5.00719433082187e-17
ABHD17C	TAPT1-AS1	0.5327886334827	8.24393614544884e-29
ZDHHC6	AC127024.5	0.471182737861668	4.57136791346971e-22
ZDHHC13	AC127024.5	0.513497710988653	1.50332094484399e-26
ZDHHC16	AC127024.5	0.477798744950599	9.99049337271106e-23
ZDHHC17	AC127024.5	0.512730812129224	1.83646273438606e-26
ZDHHC21	AC127024.5	0.456558822459589	1.17479640543959e-20
ABHD17C	AC127024.5	0.448169104927276	7.0588624827015e-20
ZDHHC6	PTOV1-AS2	0.480310991420337	5.55920058302084e-23
ZDHHC7	PTOV1-AS2	0.412488992312145	8.50500263354502e-17
ZDHHC8	PTOV1-AS2	0.403223535183247	4.69474439273488e-16
ZDHHC13	PTOV1-AS2	0.490640843158668	4.74123260533661e-24
ZDHHC17	PTOV1-AS2	0.658678877853086	6.92372373981574e-48
ZDHHC21	PTOV1-AS2	0.547081325971671	1.39590009342361e-30
ABHD17C	PTOV1-AS2	0.41818632090223	2.89662926682484e-17
ZDHHC19	AC079610.1	0.403360088853824	4.57977521872662e-16
ZDHHC7	AC138207.4	0.517982684011599	4.61561187571387e-27
PPT1	AC138207.4	0.495448578374943	1.46482484055313e-24
ZDHHC5	AL132989.1	0.433071820105712	1.57390991776624e-18
ZDHHC6	AL132989.1	0.449067018690683	5.83997440747928e-20
ZDHHC7	AL132989.1	0.456817406248342	1.11074996087454e-20
ZDHHC13	AL132989.1	0.428179302961115	4.16531623218867e-18
ZDHHC17	AL132989.1	0.695384154247273	2.48172724549185e-55
ZDHHC20	AL132989.1	0.467704928169933	1.00349314309466e-21
ZDHHC21	AL132989.1	0.603201508973346	1.97568797619738e-38
ABHD17C	AL132989.1	0.425397010352968	7.1939735679698e-18
PPT2	AC105206.2	0.413696843679972	6.78025439924072e-17
ZDHHC7	AL445253.1	0.418696778562199	2.62751716766859e-17
LYPLA1	OTUD6B-AS1	0.566954865943138	3.43625445738457e-33
ZDHHC6	AL121929.3	0.400236473180031	8.05227147291019e-16
ZDHHC16	AL121929.3	0.425107894543779	7.61208999066943e-18
ZDHHC3	ZNF337-AS1	0.506721047932924	8.66244845833968e-26
ZDHHC4	ZNF337-AS1	0.400902768124422	7.14263027006769e-16
ZDHHC5	ZNF337-AS1	0.47910406130685	7.37185706031324e-23
ZDHHC6	ZNF337-AS1	0.584831914740771	1.08062036791552e-35
ZDHHC13	ZNF337-AS1	0.417385115298422	3.37454586137177e-17
ZDHHC16	ZNF337-AS1	0.441330873213452	2.93597370355591e-19
ZDHHC17	ZNF337-AS1	0.653124466473572	7.53301402993105e-47
ZDHHC21	ZNF337-AS1	0.522415984314204	1.4118207379056e-27
ZDHHC23	ZNF337-AS1	0.409492367072235	1.48648062070895e-16
ABHD17B	ZNF337-AS1	0.490097697554604	5.40772123287823e-24
ZDHHC1	ATP6V0E2-AS1	0.439079808441957	4.66108453753778e-19
ZDHHC2	AC026356.1	0.528096572941306	3.01607598619086e-28
ZDHHC3	AC026356.1	0.456750156781684	1.1270676984356e-20
ZDHHC5	AC026356.1	0.425750522934111	6.71331207191123e-18
ZDHHC7	AC026356.1	0.596151185986556	2.33027179397802e-37
ZDHHC13	AC026356.1	0.56287898940664	1.21764625317424e-32
ZDHHC17	AC026356.1	0.493726666816428	2.23568106693731e-24
ZDHHC20	AC026356.1	0.580128623335619	5.09345464990444e-35
ZDHHC21	AC026356.1	0.613887303810096	4.16508714404792e-40
PPT1	AC026356.1	0.628608953618551	1.59518280766782e-42
ABHD17C	AC026356.1	0.615483136902255	2.31095347631815e-40
ZDHHC7	AC064836.2	0.40753474742902	2.13431316715103e-16
ABHD17A	AC064836.2	0.456315875000732	1.23827711496653e-20
ZDHHC7	AC004982.2	0.425416165203297	7.16708371503493e-18
ZDHHC17	AC004982.2	0.40402618919231	4.05740674042067e-16
ZDHHC21	AC004982.2	0.441785372729911	2.67326188468357e-19
ZDHHC16	SNHG11	0.427375492011864	4.88018137367892e-18
ZDHHC3	AC107068.1	0.406911175892731	2.39377527295099e-16
ZDHHC6	AC107068.1	0.41740598501773	3.36116647848586e-17
ZDHHC17	AC107068.1	0.445970022169934	1.12028309447344e-19
LYPLA2	EMC1-AS1	0.401412740115434	6.51527810161717e-16
ZDHHC1	LINC01836	0.544312668040177	3.12334233683267e-30
ZDHHC5	LINC01836	0.401877973331946	5.99032504231858e-16
ZDHHC7	LINC01836	0.522360811279162	1.43294162327789e-27
ZDHHC13	LINC01836	0.618657852459199	7.08709490511335e-41
ZDHHC23	LINC01836	0.534468982364588	5.15525474062747e-29
ZDHHC24	LINC01836	0.436877874944717	7.30131023186623e-19
ABHD17C	LINC01836	0.488329410594438	8.28479057935688e-24
ZDHHC5	AC108010.1	0.533921893832911	6.00836468616639e-29
ZDHHC6	AC108010.1	0.418631772076393	2.66037268478878e-17
ZDHHC17	AC108010.1	0.614152319716765	3.77780649368917e-40
ZDHHC20	AC108010.1	0.417726618179457	3.16204461959493e-17
ZDHHC21	AC108010.1	0.496058419502973	1.26038325461959e-24
ABHD17B	AC108010.1	0.459029676775317	6.86241278488934e-21
ABHD17C	AC005674.1	0.409761721075035	1.41404348362551e-16
ZDHHC3	AC012557.1	0.405902647194189	2.88036350873038e-16
ZDHHC6	AC012557.1	0.492520383353396	3.00213081386059e-24
ZDHHC17	AC012557.1	0.426556739923884	5.73210389807889e-18
ZDHHC16	SNHG10	0.440437618777535	3.52846091090584e-19
ABHD17A	SNHG10	0.476910493350233	1.22770800271132e-22
ZDHHC5	AC022150.2	0.548934982186042	8.10695927869361e-31
ZDHHC6	AC022150.2	0.549601954255222	6.66166525669858e-31
ZDHHC7	AC022150.2	0.410972255425423	1.12904678013604e-16
ZDHHC13	AC022150.2	0.578224408077411	9.4740413075728e-35
ZDHHC17	AC022150.2	0.626129828187982	4.15788061597501e-42
ZDHHC21	AC022150.2	0.590505953700246	1.60926478601213e-36
ZDHHC23	AC022150.2	0.596092891352013	2.37770271446934e-37
ZDHHC3	AC084198.2	0.438234906965441	5.53917383297457e-19
ZDHHC21	AC084198.2	0.408361271645465	1.83254835111487e-16
LYPLA1	AC064807.1	0.496861036492798	1.03367299332803e-24
ZDHHC16	SNHG29	0.508603796538595	5.34602663828061e-26
PPT2	SNHG29	0.530866710434347	1.40583976353533e-28
ZDHHC7	AC020907.4	0.442901452678407	2.12232461338963e-19
ZDHHC13	AC020907.4	0.451157392163274	3.74810832825719e-20
ZDHHC21	AC020907.4	0.408204230723604	1.8864625831891e-16
PPT1	LOXL1-AS1	0.409473543613328	1.49167685243863e-16
ZDHHC17	ALG13-AS1	0.541590619055947	6.84457785270148e-30
ZDHHC21	ALG13-AS1	0.463490088416008	2.5712955884943e-21
ZDHHC3	DNAJC3-DT	0.439124771726736	4.61840542167615e-19
ZDHHC6	DNAJC3-DT	0.467357610503663	1.08493062227619e-21
ZDHHC17	DNAJC3-DT	0.478847117253708	7.827211695295e-23
ZDHHC20	DNAJC3-DT	0.408725649393711	1.71321256569274e-16
ZDHHC22	LINC01124	0.40163401200299	6.26020326321882e-16
ZDHHC4	TMEM9B-AS1	0.404061256915865	4.03158957193783e-16
ZDHHC5	TMEM9B-AS1	0.456297376785098	1.24324669811138e-20
ZDHHC17	TMEM9B-AS1	0.403557223455708	4.41866012881259e-16
ZDHHC7	AC055855.1	0.416121916334148	4.28964335412925e-17
ZDHHC13	AC055855.1	0.435345182349485	9.95951631442607e-19
ZDHHC17	AC055855.1	0.608110634357584	3.4166932824244e-39
ZDHHC21	AC055855.1	0.556890287549205	7.57088972377798e-32
ABHD17C	AC055855.1	0.460441995410133	5.03690385150557e-21
ZDHHC3	LINC01560	0.488734404257164	7.51526815923474e-24
ZDHHC5	LINC01560	0.543445229133693	4.01362667190782e-30
ZDHHC6	LINC01560	0.427569037914778	4.69774675344599e-18
ZDHHC7	LINC01560	0.527666883518334	3.39305503224825e-28
ZDHHC8	LINC01560	0.403935668474275	4.12480129357398e-16
ZDHHC13	LINC01560	0.568391457340823	2.19081675376164e-33
ZDHHC17	LINC01560	0.666476994072476	2.22444946363191e-49
ZDHHC20	LINC01560	0.517564075231475	5.15723009123058e-27
ZDHHC21	LINC01560	0.595101223583805	3.34772495553452e-37
ZDHHC23	LINC01560	0.502944357016636	2.26049518274443e-25
PPT1	LINC01560	0.421856995110122	1.43141388617358e-17
ZDHHC16	SNHG7	0.502897051945061	2.28764407037004e-25
PPT2	SNHG7	0.487257453076183	1.07169155798022e-23
ZDHHC16	ALOX12-AS1	0.405056993142632	3.36219619628666e-16
ZDHHC1	RBPMS-AS1	0.574809017234696	2.8546396047009e-34
ZDHHC13	RBPMS-AS1	0.412113212870863	9.12464285647384e-17
ZDHHC24	RBPMS-AS1	0.402900272804876	4.97831907696628e-16
ZDHHC3	AC097448.1	0.504914570177575	1.37258493156183e-25
ZDHHC4	AC097448.1	0.425702706924478	6.77643098830087e-18
ZDHHC5	AC097448.1	0.496556509731736	1.11451304148062e-24
ZDHHC6	AC097448.1	0.552085761493507	3.19395681299006e-31
ZDHHC7	AC097448.1	0.416805913528307	3.76747467634491e-17
ZDHHC13	AC097448.1	0.531923763296983	1.04864695104131e-28
ZDHHC16	AC097448.1	0.483732927008159	2.48232810382944e-23
ZDHHC17	AC097448.1	0.588910022697274	2.75993833033617e-36
ZDHHC20	AC097448.1	0.434233167247545	1.24634891408304e-18
ZDHHC21	AC097448.1	0.518701933633428	3.81310182627776e-27
PPT1	AC097448.1	0.484881581068015	1.88989142931011e-23
ABHD17C	AC097448.1	0.461479477024312	4.00958810805091e-21
ZDHHC7	ZKSCAN2-DT	0.501964004022749	2.89394414150778e-25
ZDHHC13	ZKSCAN2-DT	0.472366450316018	3.49084738280819e-22
ZDHHC17	ZKSCAN2-DT	0.515818832100072	8.17709033924849e-27
ZDHHC21	ZKSCAN2-DT	0.470438007796949	5.41372249546968e-22
ABHD17C	ZKSCAN2-DT	0.502999643327793	2.2291685647463e-25
ZDHHC13	AC004477.2	0.402762714559188	5.10402665824823e-16
ZDHHC3	AL355574.1	0.413066573934437	7.63232112680379e-17
ZDHHC13	AL355574.1	0.425885991053228	6.53761046744629e-18
ZDHHC17	AL355574.1	0.409231139218166	1.56020788562516e-16
ZDHHC21	AL355574.1	0.445094587180532	1.34517285973937e-19
ZDHHC23	AL355574.1	0.404516993228752	3.7103844622994e-16
PPT1	AL355574.1	0.476947587445643	1.21720121499255e-22
ZDHHC1	AC005696.1	0.561933827605655	1.62872391029335e-32
ZDHHC13	AC005696.1	0.444194710953594	1.62258613518523e-19
ZDHHC17	AL391834.1	0.475122047973424	1.85577179592147e-22
ZDHHC21	AL391834.1	0.409989636207405	1.35546676716913e-16
ZDHHC1	WARS2-AS1	0.540211137331955	1.01587155027987e-29
ZDHHC5	WARS2-AS1	0.534220089116343	5.5274086364403e-29
ZDHHC7	WARS2-AS1	0.593891550322535	5.07354559996294e-37
ZDHHC8	WARS2-AS1	0.432076668984064	1.92091452583104e-18
ZDHHC13	WARS2-AS1	0.658995234790772	6.03439454990096e-48
ZDHHC17	WARS2-AS1	0.547902094724836	1.09784312298326e-30
ZDHHC21	WARS2-AS1	0.615618245607652	2.19818527952802e-40
ZDHHC23	WARS2-AS1	0.553749563786811	1.94524896039504e-31
PPT1	WARS2-AS1	0.550852590211738	4.60433739272851e-31
ABHD17C	WARS2-AS1	0.540559644328476	9.19577545963317e-30
ABHD17A	AC099522.2	0.453497391184196	2.27318498912315e-20
ZDHHC4	OIP5-AS1	0.444731399825774	1.45101521948193e-19
ZDHHC5	OIP5-AS1	0.577293611836754	1.28126537035278e-34
ZDHHC6	OIP5-AS1	0.510057684453702	3.67514207359106e-26
ZDHHC13	OIP5-AS1	0.434377380153208	1.21067691218614e-18
ZDHHC17	OIP5-AS1	0.595082320243764	3.36959150117758e-37
ZDHHC20	OIP5-AS1	0.454517262883648	1.82580654823368e-20
ZDHHC21	OIP5-AS1	0.539504237253126	1.24283055020671e-29
ZDHHC23	OIP5-AS1	0.468218862642632	8.93921042188108e-22
ABHD17B	OIP5-AS1	0.432872926425598	1.63793421026449e-18
ZDHHC3	LINC00863	0.400706245292669	7.39989292920421e-16
ZDHHC4	LINC00863	0.414572708420648	5.74939534728114e-17
ZDHHC6	LINC00863	0.587086246918607	5.09367497582457e-36
ZDHHC16	LINC00863	0.545128910052047	2.46513654772586e-30
ZDHHC17	LINC00863	0.460774773979818	4.68193213899452e-21
ABHD17A	COA6-AS1	0.411799281944843	9.6761174324603e-17
ZDHHC1	AP001330.4	0.419004273076926	2.47742850211456e-17
ZDHHC2	EBLN3P	0.45171005606674	3.33172980187747e-20
ZDHHC3	EBLN3P	0.502456748402309	2.55628428327724e-25
ZDHHC5	EBLN3P	0.619707545004177	4.78023625212226e-41
ZDHHC6	EBLN3P	0.503005886021571	2.22565833194902e-25
ZDHHC7	EBLN3P	0.435523506979191	9.60694731590386e-19
ZDHHC13	EBLN3P	0.514626357727201	1.118702765429e-26
ZDHHC17	EBLN3P	0.710394823559896	1.03668196204557e-58
ZDHHC20	EBLN3P	0.58706468950522	5.13058514364898e-36
ZDHHC21	EBLN3P	0.701828439880967	9.33272737198752e-57
ZDHHC23	EBLN3P	0.520341405332265	2.46296751917596e-27
ABHD17B	EBLN3P	0.672546591838726	1.42370176155387e-50
ZDHHC6	AL591848.3	0.41436474402161	5.97926014722356e-17
ZDHHC4	PAXIP1-AS2	0.455401440445639	1.5089660971756e-20
ZDHHC5	PAXIP1-AS2	0.608472978767035	2.99796733234638e-39
ZDHHC17	PAXIP1-AS2	0.538328486633844	1.73624225585802e-29
ZDHHC21	PAXIP1-AS2	0.461463981705375	4.0232944531399e-21
ZDHHC23	PAXIP1-AS2	0.441411610587872	2.8875185072216e-19
ABHD17B	PAXIP1-AS2	0.451686794339874	3.34829907088773e-20
ZDHHC7	DNM3OS	0.443925040472773	1.71618124019654e-19
ZDHHC16	CEBPA-DT	0.432422093956983	1.79269225252345e-18
ABHD17A	CEBPA-DT	0.407045290725559	2.33547920129475e-16
ZDHHC17	AC093788.1	0.438560929426239	5.18257650605734e-19
ZDHHC21	AC093788.1	0.420349887063465	1.91385329442666e-17
ABHD17C	AC093788.1	0.424955370596369	7.8422010406331e-18
ZDHHC14	AL035461.2	0.4022747014031	5.57563876318774e-16
ZDHHC16	AL035461.2	0.439786670575203	4.03287267665087e-19
PPT1	AL035461.2	0.440737442553886	3.31753347919503e-19
PPT2	AL035461.2	0.438789979127084	4.94565329695857e-19
ABHD17A	MIR762HG	0.439756800869466	4.05764708271699e-19
ZDHHC13	AL117335.1	0.465539050212339	1.63007552735202e-21
ZDHHC1	AC106037.2	0.4787708916993	7.96755410501386e-23
ZDHHC5	AC106037.2	0.438281025062753	5.48730230686899e-19
ZDHHC6	AC106037.2	0.438704180638784	5.03312595416179e-19
ZDHHC7	AC106037.2	0.451533620894433	3.45944820337837e-20
ZDHHC13	AC106037.2	0.539716870899858	1.1697469465542e-29
ZDHHC17	AC106037.2	0.672242776400141	1.63625553109931e-50
ZDHHC20	AC106037.2	0.419388176039079	2.30182577144508e-17
ZDHHC21	AC106037.2	0.568141466586978	2.36968992844006e-33
ABHD17C	AC106037.2	0.41288363899732	7.89874728663725e-17
PPT2	AC074212.1	0.419309501577451	2.33678644536161e-17
ZDHHC13	AP001628.1	0.424367869129609	8.79421248143276e-18
ZDHHC16	AP001628.1	0.408856038250846	1.67239102586195e-16
ABHD17C	AP001628.1	0.438862145950548	4.87323772887485e-19
ZDHHC17	PDXDC2P-NPIPB14P	0.415152917548708	5.15299810929894e-17
ABHD17C	PDXDC2P-NPIPB14P	0.431817926623606	2.02282787381298e-18
ZDHHC6	AL132780.1	0.422171625527547	1.34694852701113e-17
ZDHHC17	AL132780.1	0.461430517086253	4.05305316421699e-21
ZDHHC5	DGUOK-AS1	0.407931313016714	1.9838876010559e-16
ZDHHC7	DGUOK-AS1	0.657467143687783	1.17047767285422e-47
ZDHHC8	DGUOK-AS1	0.415760039822602	4.59401893345827e-17
ZDHHC13	DGUOK-AS1	0.586934676725778	5.35886918468115e-36
ZDHHC17	DGUOK-AS1	0.521403309320018	1.85335751242856e-27
ZDHHC20	DGUOK-AS1	0.408952547968269	1.64279276318914e-16
ZDHHC21	DGUOK-AS1	0.526839773245182	4.25443321137388e-28
ABHD17C	DGUOK-AS1	0.613506468131319	4.79138866688051e-40
ABHD17B	GCC2-AS1	0.489222292006297	6.68139267271855e-24
ZDHHC16	AP000873.2	0.43398318721741	1.31064797996514e-18
ZDHHC17	AP000873.2	0.472436428476534	3.435524328132e-22
ZDHHC21	AP000873.2	0.467729151857604	9.98043514867272e-22
ZDHHC2	AC010186.3	0.417870073283332	3.07675227203686e-17
ZDHHC3	AC010186.3	0.501854890518449	2.9744710810269e-25
ZDHHC5	AC010186.3	0.469648501800198	6.47389896992835e-22
ZDHHC13	AC010186.3	0.545645008988469	2.12182769044707e-30
ZDHHC17	AC010186.3	0.537995527484981	1.90820631733317e-29
ZDHHC18	AC010186.3	0.443734393229095	1.78553534952645e-19
ZDHHC20	AC010186.3	0.535864257491715	3.48405484253462e-29
ZDHHC21	AC010186.3	0.537814152024037	2.00885492952236e-29
PPT1	AC010186.3	0.597669390077835	1.3767931862897e-37
ABHD17A	LINC00235	0.413791868765312	6.66017216545561e-17
ZDHHC1	AC018904.1	0.422459912333558	1.27386704339113e-17
ZDHHC5	AC018904.1	0.460811739694647	4.64405537234428e-21
ZDHHC7	AC018904.1	0.463960704414656	2.3163543742355e-21
ZDHHC13	AC018904.1	0.576975065685204	1.42039931536949e-34
ZDHHC17	AC018904.1	0.416905049182506	3.69717071017424e-17
ZDHHC21	AC018904.1	0.47632946251913	1.40444205705338e-22
ZDHHC23	AC018904.1	0.414950449545264	5.35386747778791e-17
ZDHHC24	AC018904.1	0.415625969540163	4.71209041586422e-17
PPT1	AC018904.1	0.429976776780293	2.91849738036044e-18
ABHD17C	AC018904.1	0.580739509687237	4.17034820556917e-35
ZDHHC1	UBA6-AS1	0.534647741976086	4.90335269847184e-29
ZDHHC5	UBA6-AS1	0.49705782011173	9.84541171094241e-25
ZDHHC7	UBA6-AS1	0.556272227271517	9.12306079120118e-32
ZDHHC13	UBA6-AS1	0.602428863508346	2.59696764332438e-38
ZDHHC21	UBA6-AS1	0.514423789449565	1.17973307890424e-26
ZDHHC23	UBA6-AS1	0.531344520738024	1.23153296886434e-28
ZDHHC24	UBA6-AS1	0.410241634554579	1.29347224751634e-16
PPT1	UBA6-AS1	0.418430667442071	2.76459185968495e-17
ABHD17C	UBA6-AS1	0.485186419716276	1.75765616614091e-23
ZDHHC13	AC011477.1	0.416381050293862	4.08394707718219e-17
ZDHHC2	AC091057.1	0.421046061664944	1.67385651407875e-17
ZDHHC3	AC091057.1	0.496505071850279	1.12877047680801e-24
ZDHHC5	AC091057.1	0.432484244060026	1.77053278778296e-18
ZDHHC6	AC091057.1	0.51141963481079	2.58284936893783e-26
ZDHHC7	AC091057.1	0.412541672769613	8.42150643155934e-17
ZDHHC13	AC091057.1	0.55557000400216	1.12708934481479e-31
ZDHHC16	AC091057.1	0.441299695625713	2.95489856075421e-19
ZDHHC17	AC091057.1	0.643472225915886	4.24019533624607e-45
ZDHHC18	AC091057.1	0.415692424364152	4.65319784256606e-17
ZDHHC20	AC091057.1	0.568090249362157	2.40808187092251e-33
ZDHHC21	AC091057.1	0.612887733082947	6.01348151926288e-40
PPT1	AC091057.1	0.562289555936891	1.45998998254394e-32
ABHD17C	AC091057.1	0.444957220110567	1.38428038202873e-19
ZDHHC5	AC007881.4	0.408744182357038	1.70735125818986e-16
ZDHHC7	AC007881.4	0.43240139420652	1.80013307145741e-18
ZDHHC17	AC007881.4	0.585386189294657	8.9866493098443e-36
ZDHHC21	AC007881.4	0.45171294235791	3.32967954207089e-20
ZDHHC12	AL133477.1	0.415699309753636	4.64713747657462e-17
ZDHHC16	AL133477.1	0.422383451396458	1.29286134968309e-17
ZDHHC17	AC104564.3	0.528779386147872	2.50041642571014e-28
ZDHHC21	AC104564.3	0.418524648085552	2.71539798930967e-17
ZDHHC5	AC008906.1	0.427345266407864	4.90929363704753e-18
ZDHHC7	AC008906.1	0.405446915048014	3.13092573558913e-16
ZDHHC17	AC008906.1	0.46914640922174	7.25197062732748e-22
ZDHHC21	AC008906.1	0.466894019655917	1.20385452553449e-21
ZDHHC2	AL138756.1	0.427004987490545	5.24905324866639e-18
ZDHHC3	AL138756.1	0.541979083545232	6.12225161407411e-30
ZDHHC5	AL138756.1	0.421345706868524	1.57990336586578e-17
ZDHHC7	AL138756.1	0.403763976634863	4.2556612772022e-16
ZDHHC13	AL138756.1	0.447313001280558	8.45276149732907e-20
ZDHHC16	AL138756.1	0.447738818031141	7.7285604185396e-20
ZDHHC17	AL138756.1	0.453816114163402	2.12287354375869e-20
ZDHHC20	AL138756.1	0.434021738385963	1.300523344339e-18
ZDHHC21	AL138756.1	0.484322632013711	2.15833285009213e-23
PPT1	AL138756.1	0.413710572434805	6.76277499271788e-17
ABHD17C	AL138756.1	0.448614844487096	6.42537177608551e-20
ZDHHC3	AC007066.2	0.55166952930352	3.61422687169862e-31
ZDHHC5	AC007066.2	0.41265950966682	8.23764368989863e-17
ZDHHC6	AC007066.2	0.467211670975688	1.12106206701555e-21
ZDHHC7	AC007066.2	0.478085996359989	9.34512259179005e-23
ZDHHC8	AC007066.2	0.427445460202008	4.81344003017804e-18
ZDHHC13	AC007066.2	0.530294111890939	1.64706281679898e-28
ZDHHC16	AC007066.2	0.422291837373281	1.31598677461596e-17
ZDHHC17	AC007066.2	0.608276722388732	3.21802337553372e-39
ZDHHC20	AC007066.2	0.470142481055667	5.7888577255867e-22
ZDHHC21	AC007066.2	0.54850237949515	9.20589300752842e-31
PPT1	AC007066.2	0.426100666952294	6.26839280945602e-18
ABHD17C	AC007066.2	0.488191732669118	8.56369560574572e-24
ZDHHC17	LINC00667	0.452606208728384	2.75133563572613e-20
ABHD17A	AC093642.2	0.40193049289233	5.93373743857164e-16
ZDHHC1	AL121772.3	0.522529264447825	1.36941483032461e-27
ZDHHC2	AL121772.3	0.424720706194901	8.20965204806655e-18
ZDHHC5	AL121772.3	0.412868096473655	7.92179989133945e-17
ZDHHC6	AL121772.3	0.422841786634062	1.18303211056377e-17
ZDHHC7	AL121772.3	0.481752146218847	3.96300156202457e-23
ZDHHC13	AL121772.3	0.604749790169855	1.13968546734462e-38
ZDHHC17	AL121772.3	0.454931923365183	1.66980173694261e-20
ZDHHC21	AL121772.3	0.51070396412135	3.1093855767414e-26
PPT1	AL121772.3	0.42438370178996	8.7671263762648e-18
ABHD17C	AL121772.3	0.461514048749284	3.97917335497893e-21
ZDHHC5	AC005332.6	0.447348039701188	8.39073067520985e-20
ZDHHC6	AC005332.6	0.563744670228319	9.3209820599527e-33
ZDHHC13	AC005332.6	0.422785326588147	1.19604951866644e-17
ZDHHC16	AC005332.6	0.476452888858409	1.3649149312851e-22
ZDHHC17	AC005332.6	0.513146577979535	1.647711154983e-26
ZDHHC3	AL513534.2	0.434240147494704	1.24459874179768e-18
ZDHHC6	AL513534.2	0.546843397936538	1.49637221289526e-30
ZDHHC16	AL513534.2	0.524433146383252	8.18823234240933e-28
ZDHHC17	AL513534.2	0.519546584300481	3.04517721582699e-27
ZDHHC2	Z68871.1	0.410084989296395	1.33167303221112e-16
ZDHHC3	Z68871.1	0.409873533386272	1.38500237478966e-16
ZDHHC5	Z68871.1	0.643066886286306	5.00629661751159e-45
ZDHHC6	Z68871.1	0.401567921450153	6.33534595238638e-16
ZDHHC13	Z68871.1	0.539681941781452	1.18145385792706e-29
ZDHHC17	Z68871.1	0.641207525729461	1.06905475792536e-44
ZDHHC20	Z68871.1	0.557328600290856	6.63140637608225e-32
ZDHHC21	Z68871.1	0.634606747802502	1.51528813105604e-43
ZDHHC23	Z68871.1	0.480169102143483	5.74707029663853e-23
ABHD17B	Z68871.1	0.488103458270798	8.74737138180309e-24
ZDHHC5	AC004908.1	0.457763302420538	9.0444294975849e-21
ZDHHC7	AC004908.1	0.451979043448492	3.14589731522378e-20
ZDHHC13	AC004908.1	0.499293357730758	5.64944558515647e-25
ZDHHC17	AC004908.1	0.63236674265201	3.67225416813157e-43
ZDHHC21	AC004908.1	0.554892723976641	1.38136576135273e-31
ZDHHC23	AC004908.1	0.418086960566804	2.95207526106195e-17
ABHD17C	AC004908.1	0.46663927028945	1.27458080153289e-21
ZDHHC3	AC010326.3	0.440583324231309	3.42435829510097e-19
ZDHHC5	AC010326.3	0.446524789747855	9.97380397649892e-20
ZDHHC6	AC010326.3	0.463897212073095	2.34923795175477e-21
ZDHHC7	AC010326.3	0.486640850227397	1.24220595267536e-23
ZDHHC13	AC010326.3	0.517129478248809	5.78593586898581e-27
ZDHHC16	AC010326.3	0.425717993363269	6.75618914265707e-18
ZDHHC17	AC010326.3	0.559091764850064	3.88396596191291e-32
ZDHHC21	AC010326.3	0.502565486980223	2.48717839431732e-25
ABHD17C	AC010326.3	0.530246484133098	1.66887878552898e-28
ZDHHC9	PLS3-AS1	0.452300528505507	2.93714731614761e-20
ABHD17B	PLS3-AS1	0.432552095675647	1.74664799321455e-18
ZDHHC16	AL080317.2	0.458882889051323	7.08599382113591e-21
ZDHHC17	AL080317.2	0.453791050638358	2.13433025582622e-20
ZDHHC8	LINC00899	0.430521232437195	2.6192836714062e-18
ZDHHC3	AC097359.2	0.410370586976521	1.26283414989577e-16
ZDHHC3	N4BP2L2-IT2	0.431051121469653	2.35711668963719e-18
ZDHHC7	N4BP2L2-IT2	0.535600147528395	3.75280608852205e-29
ZDHHC13	N4BP2L2-IT2	0.448662284429732	6.36133861963167e-20
ZDHHC17	N4BP2L2-IT2	0.552470851719245	2.8483432894054e-31
ZDHHC20	N4BP2L2-IT2	0.496802700009191	1.04869752462457e-24
ZDHHC21	N4BP2L2-IT2	0.546984051072161	1.4361448949425e-30
ABHD17C	N4BP2L2-IT2	0.544224343174257	3.20423471577067e-30
[truncated: 850 more rows]

## Sheet: Sheet3
Supplementary Table S3.palmitoylation-related lncRNA.
ID	TCGA-EP-A3RK-11A-11R-A22L-07	TCGA-DD-A1EJ-11A-11R-A155-07	TCGA-BC-A216-11A-11R-A155-07	TCGA-DD-A114-11A-12R-A131-07	TCGA-BC-A10T-11A-11R-A131-07	TCGA-BC-A10U-11A-11R-A131-07	TCGA-FV-A2QR-11A-11R-A213-07	TCGA-DD-A3A4-11A-11R-A22L-07	TCGA-DD-A3A5-11A-11R-A22L-07	TCGA-DD-A39X-11A-11R-A213-07	TCGA-DD-A39V-11A-11R-A213-07	TCGA-FV-A3R2-11A-11R-A22L-07	TCGA-DD-A11D-11A-12R-A131-07	TCGA-BD-A2L6-11A-21R-A213-07	TCGA-DD-A11B-11A-11R-A131-07	TCGA-DD-A39W-11A-11R-A213-07	TCGA-G3-A3CH-11A-11R-A22L-07	TCGA-DD-A118-11A-11R-A131-07	TCGA-DD-A1EE-11A-11R-A131-07	TCGA-EP-A26S-11A-12R-A16W-07	TCGA-DD-A3A6-11A-11R-A22L-07	TCGA-EP-A12J-11A-11R-A131-07	TCGA-BC-A10X-11A-11R-A131-07	TCGA-DD-A116-11A-12R-A26B-07	TCGA-BD-A3EP-11A-12R-A22L-07	TCGA-FV-A23B-11A-11R-A16W-07	TCGA-BC-A10W-11A-11R-A131-07	TCGA-DD-A11A-11A-11R-A131-07	TCGA-BC-A10Z-11A-11R-A131-07	TCGA-BC-A10Q-11A-11R-A131-07	TCGA-FV-A3I1-11A-11R-A22L-07	TCGA-DD-A113-11A-12R-A131-07	TCGA-DD-A11C-11A-11R-A131-07	TCGA-DD-A3A3-11A-11R-A22L-07	TCGA-DD-A1EC-11A-11R-A131-07	TCGA-DD-A1EB-11A-11R-A131-07	TCGA-DD-A119-11A-11R-A131-07	TCGA-DD-A1EL-11A-11R-A155-07	TCGA-DD-A1EI-11A-11R-A131-07	TCGA-BC-A10Y-11A-11R-A131-07	TCGA-ES-A2HT-11A-11R-A180-07	TCGA-DD-A3A2-11A-11R-A213-07	TCGA-BC-A10R-11A-11R-A131-07	TCGA-DD-A39Z-11A-21R-A213-07	TCGA-FV-A3I0-11A-11R-A22L-07	TCGA-DD-A1EH-11A-11R-A131-07	TCGA-BC-A110-11A-11R-A131-07	TCGA-DD-A1EG-11A-11R-A213-07	TCGA-DD-A3A1-11A-11R-A213-07
AC083855.2	0	0.2749	0.184	0.5224	0.1004	0.4206	0.9954	0.4086	0.0521	0.0775	0.653	0.7322	0.2038	1.182	0.0636	0.1234	0.0973	0.2745	0.239	0.0792	0	0.2353	0.2369	0.038	0.0617	0.8921	0.0437	0.3606	0.2279	0.3456	0.0545	0.251	0	0.425	0.1568	0.1377	0.2981	0.0354	0.1139	0.2566	0.4172	0.0425	0.4257	0.0415	0.1494	0.2262	0.2959	0.8307	0.2982
AC107021.2	0.3043	0.8529	0.404	0.4363	0.6708	0.7829	1.3725	0.4876	0.3982	0.4808	0.2449	0.5991	0.4377	0.5642	0.2124	0.2944	0.2788	0.3276	0.4183	0.3593	0.1311	0.2994	0.5976	0.1631	0.6776	0.507	3.3828	1.1703	2.8501	0.5656	0.4426	0.4073	0.3495	0.7101	0.2744	0.4382	0.2608	0.3212	0.3805	0.8327	0.3097	0.4871	0.8533	0.3959	0.5467	0.2699	3.5784	0.4846	0.1993
AC093675.1	4.9968	3.8511	3.1068	4.7522	3.0682	2.9385	4.3465	4.9814	5.4646	3.8911	4.0735	3.8824	6.5992	2.8477	5.6442	7.9005	3.1169	5.7944	4.8709	3.3447	2.7312	5.5931	2.5613	3.0389	4.9415	5.8128	5.0942	4.5137	1.5923	6.1809	7.1453	4.9682	7.9165	9.6927	9.8885	4.677	6.002	2.99	5.4143	3.8838	3.3735	7.0552	8.6123	4.2861	3.6969	3.0732	4.3075	2.0154	3.6465
GPRC5D-AS1	0.8173	0.7736	0.6671	0.7891	0.4109	0.455	1.1965	1.1948	0.5184	0.725	0.7364	1.0398	0.7447	0.7151	0.539	0.5771	0.4838	0.9231	1.2114	0.4402	0.5888	0.6879	0.9004	0.788	0.6317	0.708	1.3815	0.5271	0.6131	0.8085	1.0685	0.543	0.5811	0.7871	0.8098	0.4966	0.828	0.7353	0.566	1.1552	0.8403	0.7956	0.5227	0.6791	0.466	0.6173	0.6201	0.7017	0.9418
AC138956.2	0.0929	0.4555	0.1394	0.6595	0.0951	0.0797	0.1047	0	0	0.2935	0.3533	0.5943	1.0612	0.6176	0.602	0.0779	0.6452	0.6499	0.9054	0.075	0	0.5941	0.5768	0.7908	0.4676	0.4023	0.4971	0.478	0.1726	0.6546	1.2396	0.5704	1.3866	0.1342	0.2969	0.7824	0.0941	0.5366	0.5032	0.4859	0.1756	0	0.8868	0.7069	0.1886	0.2856	0.4671	0.1748	0
ALG1L9P	0.1787	0.0626	0.1341	0.7136	0	0.2298	0.2014	0.8373	0.4749	0.0706	0.3398	0.4763	0	0.297	0.3474	0.2247	0.2659	0.6251	0.7256	0.2887	0	0.4285	0.1233	0.2074	0.5621	0.3095	0.3187	0.197	0.083	0.2698	0.298	0.64	0.762	0.2581	0.1904	0.1672	0.4525	0.6451	0.2074	0.5608	0.8443	0.3098	0.2326	0.3777	0.0907	0.206	0.3593	0.3363	0.8692
AC034229.4	0.1112	0.1558	0.1669	0.0987	0.1138	0	0.1254	0	0.1182	0	0	0	0.1155	0	0	0	0	0	0	0.0898	0	0	0	0.0861	0	0.289	0	0.0818	0.1034	0	0	0	0	0	0.1185	0	0	0.3212	0	0.3491	0	0	0	0.1881	0.2258	0.0855	0	0	0.1353
AC021016.1	0.886	1.1912	0.575	0.8077	0.6616	0.4723	1.485	0.7981	1.0948	0.5864	0.706	0.7916	0.8208	1.7513	0.6518	0.7027	0.8317	0.7038	1.0504	0.6384	0.4246	0.6892	0.6279	0.4634	0.5425	1.0787	1.068	0.7042	0.6677	0.675	0.7191	0.5637	1.4299	1.0723	0.842	0.8741	0.752	0.7609	0.871	0.9521	0.5884	0.519	0.6027	0.5063	0.2918	0.9389	0.2649	0.7662	0.9029
AL831711.1	0.2586	0	0.0647	0.5355	0.0882	0.1478	0.0972	0.1795	0.0916	0.2724	0.1639	0.7353	0.1791	0.4298	0.1117	0.1445	0.4277	0.1206	0.14	0.0696	0	0.1378	0.0595	0.0667	0	0.448	0.4613	0	0.0801	0	0.0959	0.1764	0	0.3735	0.2755	0.0807	0	0.0622	0	0.8116	0.1629	0.0747	0.0748	0.2187	0.175	0.265	0.26	0	0.1048
Z83843.1	0.2662	0.4289	0.2596	0.5906	0.1362	0.2739	0.4802	0.6792	0.2405	0.2944	0.1899	0.8231	0.4147	1.3383	0.2415	0.1116	0.317	0.3911	0.627	0.0968	0.0621	0.2128	0.45	0.4841	0.4355	0.6687	0.6173	0.5088	0.804	0.4288	0.6513	0.4222	0.5393	0.1346	0.6098	0.3363	0.1753	0.7689	0.1133	0.4873	0.7924	0.3346	0.462	0.574	0.1487	0.2251	0.5755	0.3006	0.3075
AC074117.1	1.2648	1.5106	0.8844	1.4161	0.7207	0.9738	1.7827	1.512	0.9475	0.9538	0.6698	1.4868	1.6124	1.1229	0.9874	1.2051	1.0412	1.4483	1.6346	0.987	0.4158	1.7927	1.0215	1.0346	1.1759	1.4817	1.077	1.0885	2.1106	1.1577	1.9342	1.1916	1.1035	0.9966	1.409	1.6144	1.0483	0.9861	0.8899	1.4738	1.3992	0.972	1.0729	0.9602	0.9049	0.8287	1.2431	0.8251	0.8391
AC022211.2	0.1358	0.068	0.1019	0.1378	0.0397	0.0666	0.2845	0.4245	0.0619	0.184	0.0554	0.3311	0.1814	0.5161	0.1761	0.1464	0.0963	0.0815	0.3468	0.2038	0	0.2793	0.0803	0.1502	0.1221	0.2858	0.0866	0.0999	0.0541	0.0195	0.3885	0.0596	0	0.0841	0.1861	0.2361	0.059	0.1822	0.1802	0.2437	0.2201	0.1178	0.1179	0.1477	0.0394	0.1343	0.0781	0.0548	0.0236
AC012313.5	0.2728	0.2594	0.1316	0.5707	0.1795	0.117	0.1977	0.5885	0.1243	0.2925	0.2224	0.3532	0.2833	0.6153	0.3031	0.0817	0.232	0.1091	0.6964	0.3305	0.0364	0.3427	0.1748	0.2715	0.1226	0.5907	0.2086	0.2435	0.1992	0.1569	0.3901	0.1197	0.0831	0.2252	0.3114	0.31	0.2961	0.2955	0.2564	0.7135	0.4972	0.473	0.1691	0.2142	0.1978	0.3295	0.1372	0.2017	0.2133
LINC01521	0.3786	0.3006	0.0947	0.3136	0.3616	0	0.4554	0.6046	0.2415	0.2193	0.192	0.3768	0.0524	0.2727	0.229	0.2963	0.3006	0.2826	0.246	0.3059	0.0236	0.4036	0.2612	0.3907	0.3177	0.3717	0.1576	0.0928	0.1173	0.2287	0.6456	0.3358	0.4306	0.1094	0.5917	0.567	0.3068	0.237	0.4298	0.4489	0.2863	0.3501	0.2191	0.064	0.1538	0.0388	0.1269	0.19	0.0614
HCG18	0.509	0.5301	0.4717	0.8394	0.6661	0.6011	1.3204	0.8836	0.414	0.5955	0.3624	0.8365	0.7454	1.216	0.3858	0.4711	0.5107	0.6696	0.8631	0.5415	0.2674	0.5248	0.9001	0.4091	0.6932	0.9807	0.9677	0.8487	0.8273	0.6749	0.5971	0.4754	0.7475	1.0487	1.064	0.7654	0.6509	0.7211	0.5769	0.9371	0.744	0.5112	0.676	0.5293	0.5141	0.7848	0.6266	0.5706	0.4635
AC011978.2	0.7879	1.2044	0.7883	1.4835	1.0262	0.8805	1.0499	1.1688	1.117	0.8865	0.8402	0.7893	0.7192	0.7739	0.4333	1.021	0.9004	1.3032	0.737	0.6944	0.401	0.7254	1.0049	0.6838	0.9316	0.91	1.3205	0.7373	0.821	0.9856	0.717	1.3196	0.7129	0.7243	0.8396	1.1621	0.9191	1.0001	0.7022	0.9992	1.4668	0.6003	1.0983	1.272	0.8243	1.2849	1.1526	0.6741	0.5808
TMEM254-AS1	0.797	0.6241	0.4339	0.652	0.5438	0.3217	0.4229	0.586	0.4819	0.8395	0.4756	0.6333	0.6006	0.5585	0.4659	0.6683	0.3722	0.3718	1.2949	0.2651	0.3354	0.4748	0.4313	0.3629	0.3541	0.7175	0.5576	0.1953	0.6972	1.1486	0.7474	0.3679	0.3333	0.4515	0.5662	0.5705	0.9657	0.8465	0.4233	1.4716	0.3545	1.111	0.6104	0.3965	0.1587	0.3364	0.5501	0.5442	0.3231
WAC-AS1	8.4991	8.3085	4.2047	8.778	4.4305	3.0919	13.0774	12.5621	6.7582	5.6277	3.966	9.8667	7.189	12.9363	3.2281	7.6361	7.3137	5.3902	5.7397	4.3162	4.3372	6.7142	6.7538	4.8863	4.3008	8.8553	5.993	3.3747	10.51	4.8253	7.778	6.0018	7.0715	7.0693	11.2012	9.8119	4.1949	7.9679	5.2221	9.847	7.6363	11.373	3.7576	7.1387	5.0431	5.855	4.0336	4.8645	8.8581
AL034548.2	0.9356	0.8194	0.351	0.7613	0.4787	0.0669	0.967	1.1369	0.2487	0.308	0.3708	1.2472	0.081	0.7776	1.1117	0.4576	0.3869	0.6547	0.6333	0.3779	0.2183	0.8727	0.5918	0.6638	0.1963	0.6754	1.1823	0	0	0.2355	0.5203	0.3192	0.3326	1.4641	0.9969	0.8027	0.3949	0.9009	0.9655	0.9789	0.8843	0.338	0.203	0.7912	0.0792	0.7792	0.3136	0.3669	0.569
AL157392.3	0.2483	0.1282	0.1446	0.2262	0.1036	0.1373	0.1842	0.2416	0.1876	0.1394	0.0808	0.324	0.1866	0.6	0.2244	0.1397	0.1913	0.2103	0.2388	0.161	0.0701	0.0992	0.1848	0.2529	0.2344	0.4528	0.1661	0.221	0.2793	0.2302	0.2434	0.1438	0.2926	0.0991	0.3829	0.2568	0.0827	0.217	0.1441	0.3828	0.1976	0.1756	0.2297	0.326	0.0962	0.1507	0.1676	0.1998	0.0954
AC008735.2	0.5245	0.6737	0.9839	0.7759	0.1789	0.3748	0.5914	0.3642	0.5577	0.6215	0.582	1.7712	0.9988	2.3249	0.5665	0.1466	0.7808	0.4894	1.1362	0.2119	0.0816	0.1398	0.5429	1.7592	0.8802	1.2116	1.7155	0.3214	2.3562	0.8801	1.2639	0.9842	1.4915	0	0.5589	0.2455	0.0886	0.8207	0.2706	1.4634	1.7351	0.6821	0.7587	1.7003	0.3551	0.5376	1.3187	1.234	0.2126
AC009318.2	1.0546	1.7418	1.4132	1.7385	0.4626	1.2275	1.8687	1.0985	1.0412	1.3688	1.003	1.3657	1.9562	1.0644	0.8788	0.8843	1.2709	1.0543	1.4686	1.0954	0.8436	0.4818	2.3911	1.1662	0.4741	0.8483	1.2096	0.7754	1.9604	0.986	0.9216	0.5397	0.964	1.6322	2.1673	1.7627	1.7552	1.6321	1.1078	0.7882	0.9968	1.1756	1.1115	1.9749	1.8359	0.9845	1.4395	1.4179	1.6492
AL356608.3	0	0.0929	0.0332	0.5103	0.1358	0	0.0997	0.0921	0.1881	0.1747	0.1262	0.1415	0.1837	0.1103	0	0	0.2633	0.0619	0.1437	0.0714	0.0825	0.0707	0.1526	0.1369	0.2226	0.2298	0	0	0.2877	0.0445	0.1475	0	0	0.1278	0.0942	0.1242	0	0.0639	0.0685	0.0463	0.1672	0.0383	0.1151	0.0748	0	0	0.1334	0.0832	0
AL365330.1	0.5541	1.1	0.2079	0.6558	0.0945	0.1584	0.5207	1.0581	0.3928	0.5837	0.0878	0.6894	0.0959	0.8443	0.3591	0.0774	0.4583	1.034	1.2004	0	0.3447	0.2954	0.4461	0.4289	0.8137	0.8001	0.9062	0.4753	0.6867	0.7439	1.1299	0.5672	0.9848	0	0.4921	0.8644	0.3742	0.4669	0.5718	1.2562	1.3094	0.4003	0.7215	0.5467	0.3751	0.639	0.5573	0.6953	0.337
AL354892.2	1.3386	1.8757	1.6437	1.6202	2.6152	1.5654	2.0582	3.8023	1.8114	2.4033	1.5046	4.6718	2.1488	0.9102	1.8928	2.0406	2.2945	3.4061	1.7793	1.7695	0.6813	1.5567	1.7633	1.6012	2.1442	1.5812	1.1941	0.8052	1.2441	0.9801	2.4361	1.7437	0.7786	1.7578	2.8527	1.5946	1.8491	1.2303	2.8255	2.5464	0.4601	3.2705	0.9506	0.9262	2.1007	2.4324	0.7343	1.3742	1.9241
DANCR	1.6814	1.9308	2.0462	0.6457	2.2582	1.2519	2.6293	3.7183	2.3666	2.2722	1.1226	3.9048	0.7557	2.1703	1.2302	2.351	1.224	2.8791	1.1271	2.7167	2.1086	0.6548	1.1403	2.3307	1.1279	2.6586	2.5528	1.2823	3.6315	1.7802	1.8058	1.6371	1.2947	2.9856	1.5966	2.0428	2.0303	1.2421	1.0105	2.8178	0.8606	3.141	0.8447	1.259	1.2965	2.2779	1.284	1.7139	2.3205
AC012313.1	2.325	1.2368	0.9154	2.2166	1.0428	1.7724	1.3594	2.1525	1.2971	1.6667	1.2012	2.5254	1.8486	1.6222	1.2836	1.3357	1.1394	1.3056	2.7047	1.6928	0.4688	3.0063	1.0695	1.2664	3.7753	1.666	1.1906	1.2768	1.1872	0.9681	2.8572	1.6599	1.4692	1.0158	1.774	1.612	1.2213	2.5705	1.5773	2.748	1.8041	1.6176	1.5198	0.7282	1.8217	1.0261	2.2084	1.094	0.6982
ATP1A1-AS1	0.5883	0.2669	0.3622	0.5055	0.2045	0.469	0.7186	0.3496	0.3248	0.4677	0.3085	0.8285	0.4818	0.5234	0.22	0.4553	0.3742	0.3853	0.3554	0.2803	0.2147	0.4764	0.4085	0.4875	0.5174	0.6828	1.1202	0.524	0.8447	0.3303	0.6333	0.4477	0.3137	0.3759	0.4742	0.3777	0.4164	0.3758	0.3765	0.434	0.4883	0.5395	0.3241	0.3604	0.2642	0.345	0.7206	0.5536	0.3119
SCAT2	0.467	0	0.1502	0.1184	0	0.1144	0.1505	0.0695	0	0.1054	0.0635	0.3558	0.2079	0.6654	0	0.2238	0.0662	0	0.1084	0	0	0	0.046	0.2066	0.168	0.4046	0.1786	0.2453	1.3643	0.2687	0.4452	0	0	0.0964	0	0.1874	0.0676	0.0964	0.2066	0.4887	0.2523	0	0.1158	0.1693	0.542	0.1539	0.2013	0.1256	0.2435
INE1	0.8303	0.4	0.7399	0.5988	0.3718	0.3115	0.4681	0.4865	0.4966	0.492	0.3948	0.6641	1.132	1.1645	0.1345	0.7397	0.618	1.2347	0.5902	0.6289	0.2421	0.9128	0.6087	1.0444	0.5225	1.1688	1.2499	0.6868	0.4341	1.254	0.9812	0.9029	0.4427	0.3748	0.9954	0.5343	0.5783	1.0119	0.8435	0.543	0.3433	0.5849	1.1261	0.79	0.7378	0.758	0.5741	0.7814	0.3156
AC007406.4	2.2896	1.7993	1.3466	2.9386	1.4882	1.5125	3.2097	2.7392	1.5955	2.261	1.4125	1.9962	1.6712	3.793	1.9852	1.777	2.1954	1.4723	2.4128	1.8122	0.7363	2.2264	1.6225	1.8321	2.2392	3.4174	1.311	1.7403	1.179	1.3239	3.1314	0.8709	2.1776	1.4972	2.7694	2.5775	1.4575	2.5808	1.9995	3.4639	2.7489	1.9716	1.477	1.5961	0.7226	1.3439	1.3069	1.1065	1.0537
AC012615.1	0.3775	0.2116	0.255	0.6367	0.1932	0.1943	0.298	0.7471	0.281	0.3579	0.3591	1.2078	0.4314	0.6589	0.1468	0.1899	0.3746	0.317	0.4907	0.366	0.1761	0.1811	0.2344	0.3799	0.1901	0.4579	0.4378	0.1388	0.5263	0.152	0.3359	0.1932	0.0805	0.1636	0.4023	0.2827	0.0382	0.1908	0.3798	0.632	0.2855	0.491	0.3604	0.5747	0.1533	0.3773	0.1519	0.1066	0.3214
LINC02035	0.8866	0.502	0.3629	0.9937	0.4216	0.5223	1.0704	1.595	0.457	0.8136	0.3407	1.2129	0.6512	1.9948	0.6268	0.5256	0.6488	0.376	1.0912	0.7018	0.1755	0.7733	0.55	0.7833	0.7327	1.73	0.5752	0.6848	0.5577	0.541	1.1155	0.4125	0.8022	0.9055	1.336	0.8634	0.6713	1.1642	0.5961	1.2275	0.9057	0.9472	1.0416	0.6362	0.4547	0.5026	0.7566	0.4467	0.6209
BET1-AS1	0.2313	0.3242	0.405	0.4791	0.1578	0.3968	0.3478	0.3212	0.082	0.4873	0.7334	0.4111	0.4806	0.3845	0.0999	0.2586	0.7652	0.4317	0.8769	0.3115	0.5037	0.2466	0.3192	0.179	0.1941	0.8684	0.2751	0.3969	0.3583	0.5434	0.5145	0.947	0	0.5569	0.2465	0.6496	0.3906	0.2784	0.8952	1.1295	0.2915	0.5348	0.4016	0.326	0	0.8299	0.6204	0.508	0.1876
AL513550.1	1.2696	0.3319	0.5119	0.6896	0.6981	0.2763	0.9401	0.9473	0.5238	1.5269	1.1354	2.041	0.9645	2.4883	0.7123	1.0486	1.9369	1.4056	0.9544	0.4439	0.4951	2.424	0.5361	1.8187	0.1908	2.4951	1.2678	0.418	0.4931	0.4579	2.0443	0.4655	1.0912	0.6569	0.9692	1.1706	1.4397	1.8338	1.5546	1.9628	0.4298	0.805	0.5592	0.9295	0.6735	1.1217	0.2477	0.214	0.6684
ZNF32-AS1	0	0.0792	0.1696	0.2006	0	0.1938	0.2548	0	0	0	0	0.8435	0	0.6574	0	0.0947	0.2243	0.3163	0.3672	0.1826	0	0	0.078	0.0875	0.1422	0.4894	0.2016	0.0831	0.5251	0	0	0.347	0.241	0.1632	0.1204	0	0	0.3264	0.2624	0.3547	0	0.1959	0.0981	0.0956	0.3442	0	0.2273	0	0
AC023494.1	0.6811	0.4405	0.2752	0.5116	0.1609	0.4943	0.7089	0.6003	0.4457	0.2483	0.1993	0.6705	0.4898	1.916	0.1358	0.0879	0.416	0.3666	0.4256	0.1693	0.0978	0.0838	0.6146	0.4461	0.0659	0.7262	0.5141	0.3852	0.9739	0.3165	0.641	0.2681	0.3352	0.7568	0.6141	0.5394	0.2654	0.4162	0.4866	0.7126	0.8914	0.4088	0.5002	0.7532	0.1064	0.6042	0.5796	0.7396	0.2549
AC020915.2	0.6519	0.6598	0.462	0.7394	0.5745	0.4659	1.1844	0.679	0.4814	0.6724	0.7234	1.1587	0.6396	0.7977	0.446	0.4252	0.4852	0.4816	0.3236	0.6876	0.2028	0.7819	0.4498	0.6168	0.7066	0.8001	0.5977	0.3595	0.9257	0.31	0.5237	0.4634	0.309	0.9156	0.4245	0.7458	0.4403	0.7193	0.5606	0.72	0.4793	0.9106	0.1729	0.5973	0.4046	0.6543	0.4917	0.5454	0.7929
Z95115.1	0.9895	0.7102	0.6701	0.814	0.7163	0.6209	0.7348	1.7596	1.0007	0.6673	0.9181	1.4156	0.6267	0.7221	0.6882	0.9511	0.503	0.5742	0.941	0.9359	0.6756	1.6594	0.8993	0.9714	0.7898	0.7526	0.775	0.3726	1.3683	0.6318	0.9931	0.9634	0.7206	1.2202	0.9001	1.0165	0.3912	0.7146	1.046	1.8181	1.1634	1.1717	0.5027	0.7348	0.6617	0.8906	1.0922	1.181	1.0274
AC068473.5	2.2485	1.3598	0.5683	0.9454	0.9204	0.4872	0.6138	2.0214	0.8053	1.421	0.6078	2.7764	1.2047	1.495	0.7976	2.1036	0.6107	1.5568	0.769	0.7075	0.9276	0.8326	1.2085	1.2274	0.4766	1.4557	0.5701	0.6787	1.1439	0.1906	1.9743	1.2597	1.06	2.1197	1.3115	1.2849	0.9111	1.0427	0.9526	1.4363	1.0067	1.2517	0.6779	1.1409	0.6249	0.9644	0.3571	0.7128	0.8924
GIHCG	0.4834	0.3048	0.4353	0.4505	0.1979	0.2176	0.5587	0.9314	0.3084	0.3341	0.2184	0.6057	0.3515	1.1249	0.1723	0.3141	0.2518	0.2199	0.4712	0.371	0.2707	0.2512	0.2085	0.318	0.1673	0.492	0.3557	0.1244	0.4493	0.1095	0.3495	0.1237	0.2577	0.8554	0.3091	0.328	0.1591	0.2706	0.1684	0.3035	0.2741	0.3772	0.1364	0.4088	0.1473	0.2508	0.1094	0.1592	0.4557
AL096701.4	1.0673	0.5904	0.1265	0.5984	0.5174	0.0482	0.4434	0.7021	0.3584	0.6213	0.4808	1.1382	0.3501	0.8871	0.2913	0.4239	0.223	0.3931	0.6388	0.363	0.4718	0.1797	0.1938	0.6087	0.2121	0.5353	0.2506	0.3304	0.7831	0.2828	0.7497	0.345	0.2396	0.6492	0.5387	0.1577	0.3414	0.3245	0.3913	0.4114	0.4779	0.4383	0.0975	0.4751	0.3423	0.3023	0.1695	0.5815	0.7516
AC012467.2	1.4619	1.45	0.926	1.1965	1.1269	0.7816	2.0766	1.7995	1.1304	1.4099	1.2279	2.1664	1.6566	1.7831	1.0582	1.1621	1.9783	1.2223	2.4059	0.7976	0.9567	1.0626	1.1921	1.4402	1.386	2.2204	1.1178	1.4936	1.4117	1.7204	1.9849	0.9522	1.7411	1.3713	1.4162	1.7771	0.7309	1.426	1.5282	1.8077	1.3459	1.6131	1.3513	1.5093	0.964	1.5326	0.9929	0.7326	1.3162
AL031432.3	0.2022	0.2834	0	0.4488	0	0.1734	0.6841	0.3159	0.215	0.0799	0.2885	0.5392	0.7352	0.4202	0.2621	0.0848	0.301	0.283	0.6571	0.2451	0.0944	0.4851	0.2093	0.3131	0.2545	0.0876	0.6314	0	0.188	0	0.2249	0	0.2156	0.7303	0.1077	0.2839	0.2049	0.5112	0.1565	0.4232	0.0956	0.1753	0.2633	0	0.308	0.2332	0.1017	0.0952	0.7379
REPIN1-AS1	1.1899	0.5359	0.7016	1.5088	0.087	0.3645	0.7667	0.9738	0.4518	1.0072	0.485	1.3596	0.7063	1.1302	0.9915	0.4988	0.9278	1.0705	0.6904	1.3732	0.3173	1.9027	0.2346	1.3815	0.7488	0.5154	0.3033	0.4374	0.474	0.599	1.607	0.6959	0.5438	0.3683	1.1774	0.6364	0.3444	1.1662	0.7894	0.9782	0.4017	1.179	1.3279	0.4313	0.7768	0.4574	0.4274	0.3199	0.2067
AC018809.2	0.4105	0.6921	0.4717	0.6604	0.8796	0.4511	0.8679	0.7482	0.5865	0.6182	0.5734	0.6703	0.573	0.757	0.7316	0.7852	0.6492	0.6643	0.6252	0.57	0.814	0.9025	0.6284	0.5659	1.001	0.7668	0.7781	0.5753	0.6438	0.8007	0.7989	0.709	0.8207	0.7227	0.8201	0.9605	0.8187	0.806	0.9134	1.369	0.485	0.6784	0.746	0.6183	0.3908	0.641	0.7225	0.5432	0.6865
AC018690.1	0.3134	0.3842	0.2939	1.1126	0.0802	0.2687	0.9717	0.8159	0.7496	0.4951	0.0745	0.4177	0.5696	1.5626	0.8124	0.1971	0.4665	0.6578	0.2545	0.1266	0.2924	0.3758	0.973	0.2425	0.6902	0.6786	0.2795	0.6912	1.2378	1.1042	0.3485	0.3207	0.6683	0.5658	1.0017	0.8066	0.3968	0.7921	0.9701	0.4918	0.9626	0.4754	0.476	0.4638	0.3182	0.4216	0.8667	0.2949	0.0953
AC004816.1	0.2854	0.26	0.0643	0.4814	0.0584	0.2693	0.3541	0.2378	0.2428	0.1579	0.2172	0.0913	0.2965	0.3321	0.148	0.2154	0.085	0.1598	0.2319	0.1845	0.1865	0.3195	0.0985	0.3977	0.1078	0.2473	0.3056	0.1259	0.2653	0.1437	0.1905	0.1461	0.2435	0.2474	0.1521	0.0534	0.1446	0.2268	0.3093	0.1195	0.1889	0.099	0.0991	0.2414	0.1449	0.1536	0.1435	0.1343	0.1736
MAP4K3-DT	1.5829	1.6841	1.4593	1.8332	1.2538	1.2175	1.9603	2.6209	1.3894	1.8804	1.2466	1.937	1.9877	1.5484	1.2099	1.8457	1.8295	1.8072	1.7566	1.6339	1.1215	1.9715	1.9859	1.5203	1.5371	1.661	1.9186	0.9808	1.9159	1.4645	1.341	1.3176	1.4765	2.2248	2.0142	1.9804	1.8991	1.8398	1.6074	1.994	2.0108	1.8546	1.4955	1.3354	1.3349	1.6834	1.3534	1.5263	2.0625
HM13-IT1	0.2755	0.2896	0.1034	0.2446	0.282	0.2363	0.3107	0.5739	0.5859	0.2177	0.131	0.1469	0.2862	0.6869	0.1786	0.1155	0	0	0.4476	0.1113	0.6427	0.2203	0	0.1066	1.0403	0.4773	0.4915	0.3038	1.0243	0.4161	0.4596	0.423	0.8814	0.199	0.2936	0.2579	0	0.3979	0.1066	0.4324	0	0.3583	0.3587	1.2815	0	0.4236	0.4156	0.2593	0.5026
AC092910.3	0.3645	0.1703	0.1026	0.2022	0.1088	0.0261	0.3768	0.1898	0.1292	0.12	0.1011	0.2429	0.0947	0.202	0.2165	0.191	0.1809	0.17	0.2961	0.1718	0.0283	0.3157	0.1572	0.2234	0.1147	0.2237	0.0813	0.0782	0.1412	0.0917	0.4392	0.0466	0.1943	0.0878	0.1942	0.398	0.0769	0.1426	0.1881	0.3973	0.3732	0.1448	0.1186	0.1413	0.0771	0.1168	0.1069	0.1143	0
AL691482.3	0.0497	0.3133	0.261	0.1323	0	0.2131	0.5042	0.1035	0.2641	0	0.0945	0.2119	0.2581	0.5781	0.0644	0	0	0.2086	0.3229	0	0	0.0795	0.2057	0.1538	0.3127	0.3874	0.0886	0.0365	1.1083	0.1001	0.5526	0.6103	0	0.1435	0.6883	0.1395	0	0.1435	0	0	0.4227	0.0431	0.1294	0.2101	0.1009	0.0764	0.4497	0.8884	0
CLCA4-AS1	0.2552	0.3218	0.4978	0.4077	0.2089	0.1313	0.633	0.3189	0.2713	0.3628	0.0971	0.5986	0.212	0.4241	0.1984	0.1284	0.2026	0.1428	0.2487	0.2886	0.1905	0.6528	0.3873	0.3555	0.1285	0.3979	0.4097	0.3002	0.0949	0.2055	0.1703	0.1567	0.1088	0.1474	0.2175	0.3821	0.4136	0.2948	0.316	0.3204	0.4823	0.2212	0.2215	0.1295	0.1555	0.1569	0.3593	0.2401	0.4965
AC068205.2	0.094	0.0565	0.0302	0.1073	0.0962	0.0461	0.0454	0.2937	0.0143	0.0637	0.0128	0.4296	0.0837	0.2009	0.1044	0.0338	0.1333	0.1691	0.2618	0.0434	0.0376	0.1074	0.139	0.3534	0.0169	0.221	0.0719	0.0296	0.2871	0.1622	0.2987	0.055	0.1718	0.0388	0.1002	0.0628	0.0408	0.1261	0.1247	0.2108	0.1904	0.0582	0.1399	0.1136	0.0545	0.1032	0.1486	0.139	0.0327
AC092803.1	0.8522	0.6152	0.4845	1.3754	0.5021	0.6201	1.1939	1.318	0.4119	0.2856	0.4667	1.4321	1.0193	0.2576	0.8368	0.6496	0.3588	0.5421	0.5035	0.6467	0.5302	1.1562	0.6059	0.4198	0.9426	0.7382	0.8293	0.2278	0.7441	0.546	0.6606	0.8987	0.4957	1.0072	0.5228	0.6768	0.2354	0.3543	0.5996	0.9457	0.4882	0.8508	0.5604	0.4149	0.472	0.7346	0.4156	0.3888	0.5026
LINC00847	0.5397	0.6886	0.2418	0.6864	0.2803	0.2072	0.8266	0.99	0.2655	0.3945	0.2681	0.9278	0.7029	0.8703	0.4177	0.412	0.4077	0.4397	0.6413	0.436	0.218	0.4637	0.2724	0.4053	0.5171	0.6141	0.3593	0.3257	0.3519	0.3487	0.3942	0.3215	0.481	0.3723	0.2918	0.5278	0.3182	0.5061	0.3491	0.5225	0.5482	0.8311	0.3146	0.218	0.3108	0.2477	0.1944	0.3563	0.6074
BAIAP2-DT	4.4489	4.2113	3.2613	5.1437	2.3869	2.3086	6.6964	7.4268	4.5554	6.7614	3.2247	6.4975	3.3832	5.9434	4.3017	4.0317	3.5075	3.5949	7.8288	4.9885	2.2148	5.5531	2.8855	6.1952	5.0951	7.1205	3.8769	5.3031	2.5879	2.9482	5.8965	3.7437	3.6594	4.9868	9.3609	4.6738	3.466	5.246	4.6838	6.9446	5.9918	4.2846	2.6308	4.0491	1.1372	3.128	1.0127	3.4229	6.9856
SCTR-AS1	0.1708	0.0761	0.1048	0.1654	0.0953	0.1731	1.0153	0.2102	0.0825	0.0736	0.251	0.3477	0.1774	0.2968	0.1006	0.0651	0.077	0.0435	0.2522	0.0502	0.1449	0.1489	0.1285	0.1562	0.3126	0.9145	0.2493	0.2169	0.5339	0.0469	0.1554	0.2066	0.1324	0.1121	0.1654	0.0581	0.1258	0.1233	0.1682	0.1949	0.2935	0.0269	0.1213	0.105	0.2049	0.0477	0.1717	0.073	0.1511
AC107027.3	0.3106	0.7816	0.4344	0.6518	0.5636	0.4238	0.7324	0.956	0.3753	0.4016	0.4835	0.6023	0.484	0.6103	0.8602	0.5683	0.3503	0.5731	0.5047	0.5247	0.2899	0.3838	0.7795	0.3607	0.622	0.5994	0.4409	0.488	0.8268	0.8388	0.6282	0.4047	0.5722	0.5915	0.7975	1.0441	0.6151	0.7342	0.6448	0.6205	0.5339	0.3183	0.6496	0.4777	0.2438	0.5319	0.4828	0.4119	0.4122
AC244153.1	0.5108	0.9361	0.3833	0.4534	0.9651	0.2022	1.285	3.397	0.1671	0.683	0.5232	0.461	0.8163	0.8165	0.7131	0.4283	0.5459	0.6049	0.9576	0.4444	0.3667	0.5027	0.3525	0.6083	0.3957	1.668	0.5608	0.52	0.5844	0.3561	0.4807	0.2011	0.419	2.0434	0.5025	0.5885	0.8359	0.7095	0.882	0.4523	0.78	0.477	0.3752	0.5982	0.1596	0.4834	1.0275	0.2958	1.5294
MAPKAPK5-AS1	3.0621	2.2768	2.1571	3.3005	1.423	1.2997	3.5056	5.5488	2.1096	2.9991	2.1248	4.4484	3.5215	4.8562	1.8023	2.2924	2.5271	2.3614	2.792	2.7514	1.5454	2.1484	2.6735	2.9022	1.6714	3.2346	2.5782	1.6541	3.3687	2.2021	2.6585	1.5191	2.7655	3.1143	2.2474	2.5444	1.7884	3.4074	2.2853	2.9423	2.8499	3.1559	1.7493	2.0479	1.3802	3.0867	1.8698	2.176	4.1424
AC027020.2	0.4516	0.3452	0.0308	0.8382	0.042	0.1232	0.1389	0.6842	0.7639	0.2433	0	0.6786	0.3625	0.563	0.2661	0.2754	0.3463	0.3447	0.2668	0.0166	0.0766	0.0328	0.255	0.5084	0.5167	0.818	0.293	0.3924	0.3625	0.1447	0.1826	0.2731	0.1313	0.1483	0.875	0.0192	0.2079	0.4744	0.286	0.7732	0.7567	0.4093	0.0178	0.7118	0.1042	0.4892	0.1652	0.0773	0
NUTM2A-AS1	0.7142	0.4193	0.5196	0.4692	0.6617	0.6669	1.0689	1.3354	0.7037	0.635	0.6772	0.4775	0.8281	0.7788	0.6172	0.6868	0.5831	0.9354	0.731	0.9105	0.5626	0.6811	0.3542	0.6323	0.8302	0.8874	0.6781	0.5155	0.8323	0.6487	0.7798	0.6103	0.396	0.7604	0.661	0.8505	0.6837	0.4117	0.6035	0.8707	0.9579	0.2651	0.9024	0.6151	0.5745	0.7691	0.5536	0.5098	0.3082
VPS9D1-AS1	0.4756	0.3136	0.4408	0.6953	0.2004	0.096	0.7571	5.0408	0.2082	0.7293	0.3459	0.4177	0.3196	0.7905	0.2901	0.2815	0.6108	0.3524	0.8635	0.1808	0.0261	0.2237	0.1351	0.4764	0.2465	0.3635	0.4492	0.3291	0.754	0.2817	0.4045	0.0286	0.179	0.687	1.1924	0.1833	0.3401	0.202	0.3031	0.3512	0.3702	0.097	0.3157	1.041	0.3125	0.7742	0.5064	0.3423	1.361
AC099778.1	0.2053	0.2158	0.0963	0.3417	0.1313	0.066	0.2315	0.3207	0.2456	0.1825	0.1464	0.4379	0.1066	0.2986	0	0.1506	0.2037	0.1437	0.4169	0.0622	0.1916	0.2052	0.2656	0.0993	0.1292	0.289	0.1602	0.1321	0.2624	0.1033	0.2283	0.2101	0.0547	0.1483	0.1641	0.2402	0.052	0.2595	0.0794	0.3491	0.3638	0.2892	0.0891	0.1736	0.0782	0.1184	0.1032	0.0483	0.2809
AC004812.2	0.1171	0.3938	0.2285	0.4989	0.3835	0.1607	0.3697	0.9025	0.1494	0.333	0.2227	0.4496	0.3649	1.0511	0.2125	0.2749	0.3254	0.3278	0.4185	0.1514	0.2623	0.8613	0.3555	0.3625	0.3242	0.3043	0.3343	0.2927	0.3918	0.2358	0.2865	0.3596	0.1998	0.406	0.2745	0.4603	0.1186	0.3214	0.3081	0.4901	0.3099	0.1421	0.2846	0.1584	0.0951	0.2881	0.2826	0.7494	0.4842
AC013403.2	0.2043	0.3579	0.1533	0.3627	0.3137	0.3505	0.2304	0.3192	0	0.4036	0.4858	0.4358	0.2122	0.2547	0.2649	0.0857	0.5069	0.429	0.6639	0.4127	0.572	0	0.282	0.2372	0.9001	0.2655	0.2734	0.0751	0.7597	0.5143	0.2273	0	0	0.1476	0.7621	0.3825	0.207	0.1476	0.0791	0.3207	0.4828	0.3543	0.1774	0.7776	0.2075	0.0785	0.2055	0.3846	0.3728
KLF3-AS1	0.2128	0.2822	0.1996	0.2091	0.14	0.202	0.5398	0.2295	0.1454	0.1741	0.1156	0.5591	0.2526	0.4863	0.1379	0.2612	0.1961	0.2233	0.3086	0.0921	0.1064	0.158	0.2412	0.2647	0.373	0.3423	0.1085	0.1564	0.791	0.1224	0.8282	0.0933	0.1783	0.472	0.421	0.2631	0.0693	0.2305	0.0823	0.5963	0.1939	0.1449	0.244	0.0835	0.1543	0.2453	0.4356	0.4004	0.1848
AL591895.1	4.7913	6.8128	7.2965	7.255	2.8843	4.7134	9.0573	7.4856	7.3418	7.0136	3.8868	15.7796	9.661	15.5772	7.1238	5.317	6.1533	3.3528	7.0974	5.5784	4.3397	9.9148	3.7923	8.1807	7.272	10.3765	5.7825	6.1131	14.0143	6.5266	5.9558	4.7597	7.2131	10.178	13.5147	6.0675	5.9957	8.2434	4.799	6.3401	13.1862	7.5748	7.3389	8.5806	4.1499	5.5252	3.9683	7.6919	13.5405
CCDC18-AS1	0.3902	0.4976	0.3865	0.7551	0.1038	0.3146	0.4664	0.5365	0.2655	0.3699	0.4676	0.9238	0.762	1.2907	0.4653	0.1898	0.4027	0.3823	0.9002	0.1639	0.0655	0.4867	0.5546	0.6645	0.4322	1.0749	0.6405	0.4762	0.8776	0.4793	1.0502	0.2875	0.6158	0.3833	0.5073	0.5332	0.1344	0.5974	0.2416	0.743	0.8187	0.3857	0.4538	0.5148	0.1981	0.288	0.4474	0.4113	0.4461
AC115618.1	0.8039	0.4381	0.4692	0.6343	0.3657	0.2298	0.8058	0.7443	0.5699	0.0706	0.2549	0.7621	0.4639	0.5197	0.4631	0.3745	0.4432	0.25	0.8707	0.433	0.5835	0.7142	0.3082	0.3457	0.1124	0.4643	0.7968	0.4597	0.3321	0.5396	0.4967	0.2743	0.5715	0.129	0.4759	0.5017	0.4525	0.3871	0.4148	0.4673	0.6754	0.4647	0.3101	0.6043	0.2721	0.2747	0.8984	0.5044	0.2173
AL355999.1	0.0981	0.1031	0	0.1306	0.0502	0.0841	0.2212	0.1532	0.1043	0.0775	0.0466	0.4184	0.0509	0.3261	0.1271	0.0822	0.0487	0	0.239	0	0.0458	0	0.0338	0.0759	0.0617	0.3399	0.0875	0.0721	0.4558	0.0494	0.0545	0	0	0.1417	0.1568	0.0459	0	0.1417	0.1518	0.1026	0.2318	0.1276	0.1703	0.1244	0	0.0377	0	0.0462	0.1193
AL031600.1	0.086	0.1808	0.0646	0.6109	0.088	0.0738	0	0	0	0.068	0	0.2753	0.4468	1.0011	0	0.0721	0	0.2408	0.1398	0	0	0.1376	0	0.8657	0	0.1491	0.2302	0	0.3998	0.5197	0.2871	0.2642	0.367	0	0.0917	0.6442	0	0.1864	0.0666	0.09	0.244	0	0.3734	0.0728	0	0	0.1731	0.4048	0
AC092953.2	0.2105	0.3441	0.1579	0.2491	0.1436	0.1203	0.2373	0.4384	0.2984	0.1663	0.1335	0.3741	0.3644	0.933	0.1819	0.1176	0.2785	0.2946	0.5699	0.1134	0.1309	0.2244	0.5325	0.3258	0.2649	0.3647	0.3755	0.3095	0.326	1.0596	0.1561	0.6463	1.0474	0.304	0.299	0.394	0.1421	0.4053	0.7602	0.367	0.7294	0.365	0.2436	0.178	0.0712	0.4315	0.0706	0.1321	0
AP003721.3	0.1211	0.0848	0.5452	0.8599	0.1239	0.1038	0.5461	0.8828	0.2575	0.287	0.2303	0.2583	0.1258	0.3019	0.3139	0.7107	0.1202	0	0.3934	0.7826	0	0.1936	0.1671	0.5623	0.3048	0.5245	0	0.9793	0.3376	0.2438	0.2693	0.1239	0	0.5247	0.5161	0.2267	0.736	0.0874	0.7497	1.1402	0.2289	0.3149	0.3153	0.3072	0	0	0.2436	0.2279	0
EPB41L4A-AS1	4.1966	3.3365	2.2063	2.8105	3.4333	3.7931	6.0639	7.1585	3.4066	3.6628	2.4617	8.8839	3.55	4.7306	2.5733	3.3712	3.0799	3.6401	3.899	5.2783	3.4824	4.6612	4.0835	3.5984	2.7043	4.528	3.3625	2.134	8.0578	4.4403	5.5339	2.7907	1.9562	7.5141	3.8426	3.8457	1.0946	3.5752	2.7229	5.3112	5.5223	6.7321	4.2097	2.9327	3.445	4.4048	5.7749	4.2923	5.4405
AC145423.2	0	0.2207	0.0788	0	0	0	0.1184	0	0.2233	0	0	0.224	0.1091	0.1746	0	0.088	0	0.2939	0.5118	0.0848	0	0	0.0725	0	0	0.091	0.0937	0.0772	0.3904	0.1057	0.1168	0.215	0.224	0	0.2238	0.2949	0	0.2275	0	0.2197	0.1985	0	0	0	0.2133	0	0	0.0988	0
AC010201.2	0.2296	0.069	0.0246	0.0874	0.0336	0	0.111	0.2733	0.0698	0.1296	0.1248	0.2449	0	0.2999	0.2976	0.055	0.1302	0.1377	0.1066	0.0265	0.0306	0.0525	0.0905	0.1016	0.0826	0.3126	0	0.0241	0.061	0.033	0.3648	0.1343	0.07	0.0948	0.0699	0.0614	0.0332	0.0711	0.1016	0.1716	0.093	0.0853	0.1424	0.0832	0	0.1009	0.165	0.0617	0.0399
AL360181.2	0.8617	0.7135	0.5291	0.7649	0.0802	0.8734	1.7667	0.5712	0.3332	0.6189	0.7451	1.1696	1.8716	1.6277	0.8124	0.5255	1.5549	0.6578	1.4	0.5063	0	0.2505	0.973	1.334	1.479	1.493	1.3278	0.5184	1.6018	1.262	1.6554	0.5613	1.5037	0.5658	1.0017	0.5866	0.2381	1.1315	0.6063	1.3934	0.8145	1.0188	1.3599	0.6625	0.2387	0.3011	1.103	1.0321	0
AL133243.2	0.8471	1.0174	1.1124	0.7519	0.9288	0.6746	1.4669	1.7015	0.579	1.1233	0.633	0.9356	0.8799	0.5532	0.5098	1.4459	1.0208	0.5504	0.8356	0.5132	0.5082	0.4838	1.67	0.4449	0.5712	0.7862	0.8096	0.6006	1.4621	0.3655	0.9758	0.5883	0.7743	0.437	0.7415	1.8123	0.7355	0.721	0.7024	1.2028	0.772	1.1541	0.3414	0.4605	0.6451	0.8606	0.5781	0.6833	0.4784
AL353796.1	0.3783	0.6467	0.4428	0.2821	0.5729	0.3634	0.4948	0.5043	0.3861	0.5499	0.3454	1.0005	0.2043	0.4905	0.2942	0.4187	0.5556	0.3177	0.295	0.1711	0.3671	0.1694	0.5325	0.2577	0.4952	0.5899	0.3374	0.445	0.7032	0.3047	0.4544	0.3407	0.3872	0.3934	0.5643	0.5665	0.3066	0.4699	0.2342	0.6649	0.4004	0.4329	0.2101	0.627	0.4917	0.7212	0.35	0.3275	0.1472
AC005046.1	0.3139	0.055	0.0589	0.3482	0.0803	0.2019	0.5309	0.2452	0.0834	0.124	0.0746	0.5857	0.2445	0.3261	0.2034	0.1316	0	0.2196	0.255	0.3169	0.0732	0	0	0.1822	0.0988	0.1359	0.07	0.1154	0.1459	0.237	0	0.5622	0	0.1133	0.4181	0.0734	0.159	0.2833	0.2429	0.1642	0.0742	0.068	0.3405	0.1327	0.1594	0.181	0.1578	0.0738	0.1909
THUMPD3-AS1	0.6482	0.811	0.7257	1.032	0.6633	0.4456	0.8875	1.0395	0.6782	0.3454	0.4795	1.6129	0.6038	1.6503	0.6935	0.7203	0.8015	0.5976	0.7355	0.8769	0.3072	0.5594	0.8377	0.8561	0.9194	0.8957	0.8398	0.4387	1.5874	0.6785	1.4017	0.4844	0.4608	0.6168	0.5372	0.6067	0.4742	0.8433	0.4658	0.7751	1.0502	0.6021	0.8171	0.5569	0.5328	0.7514	0.714	0.5906	0.7195
AC012615.6	0.2798	0.14	0.105	0.2129	0.0614	0.1714	0.2253	0.5204	0.1487	0.3315	0.1901	0.4049	0.2491	0.4817	0.1813	0.1676	0.1785	0.1119	0.487	0.0969	0.0746	0.0639	0.2344	0.3558	0.2012	0.2943	0.4991	0.191	0.2043	0.3622	0.2445	0.3886	0.3836	0	0.4685	0.0748	0.0607	0.2742	0.1547	0.3345	0.1511	0.104	0.4163	0.3211	0.1826	0.1383	0.1809	0.3009	0.0243
LINC01671	0.1381	0.0774	0.5598	0.3188	0.2545	0.1422	0.81	0.3741	0.3819	0.6766	0.8671	0.5303	0.0574	0.2985	0.6804	0.0232	0.0823	0.3093	0.7631	1.049	0.2836	0.3093	0.3622	0.8554	0.4173	0.4308	0.1725	0.2641	0.1797	0.1669	0.3687	0.3393	0.5303	0.1197	0.4416	0.5689	0.3918	0.439	0.5987	0.2891	0.1567	0.3593	0.024	0.3037	0.2525	0.1699	0.0278	0.078	0.7057
AC005393.1	0	0.1177	0.063	0.2236	0	0	0.0947	0.0875	0	0	0	0.1791	0	0.4885	0.1088	0.1408	0.3333	0.1175	0.4093	0	0	0.1343	0.0579	0.065	0.1057	0	0.0749	0	0	0	0.2802	0	0	0	0.179	0	0.0851	0.0606	0.065	0.0879	0.3968	0.0728	0.2915	0.142	0	0	0.0845	0	0.1021
ERVK13-1	0.5347	0.3866	0.2568	0.5126	0.1313	0.3925	0.4293	0.3386	0.2956	0.3717	0.2482	0.5383	0.7109	0.4906	0.1719	0.2295	0.3311	0.455	0.4378	0.1279	0.0718	0.13	0.307	0.5132	0.4522	0.6373	0.5952	0.4969	0.6838	0.6675	0.7279	0.4903	0.5109	0.2595	0.3099	0.3243	0.182	0.6055	0.2549	0.7787	0.4771	0.3375	0.7611	0.5498	0.1998	0.2499	0.7485	0.3341	0.2185
AL606489.1	0	0.0707	0.0757	0.8061	0	0.4327	0.5689	0.3153	0	0	0	0.1076	0	0	0.3924	0.1692	0.1001	0.1412	0.1639	0	0	0	0.1393	0.3124	0	0.0874	0.09	0.1484	0	0.1016	0	0.4131	0	0.4373	0.1075	0.0944	0	0.3644	0.4686	0.2112	0.5722	0	0.0876	0	0	0	0.1015	0.1899	0
AL035071.1	1.1276	2.1929	1.347	2.247	1.8605	1.0658	4.2816	3.068	1.6149	1.6726	1.554	2.945	1.7928	5.0494	0.9247	0.7525	2.0097	1.7714	1.2712	0.8552	1.718	1.1775	1.5562	1.2647	2.1144	3.0701	4.1878	1.8274	3.9783	1.6219	1.2797	1.531	1.2761	4.4212	3.1879	1.357	1.4687	2.2104	1.6208	3.0098	2.4796	1.7358	3.0561	2.7052	1.2619	3.4499	2.245	1.6676	1.9313
LINC00909	1.4138	1.9939	0.6461	2.0112	1.2985	0.7151	2.003	3.2944	1.2913	1.8687	0.8361	2.165	0.9414	2.2522	0.8811	1.5654	1.3671	1.3572	2.0172	1.0909	0.6935	1.5072	1.2007	1.9011	1.0152	2.0963	0.857	0.8863	1.1793	1.0767	2.3789	0.9276	1.6236	1.9114	2.2792	2.3074	0.8997	1.6887	1.5151	2.1336	1.7646	2.0744	1.1485	1.2953	0.7639	1.0869	1.0847	1.2367	1.1354
NIPBL-DT	1.0389	0.9062	0.403	1.1229	1.0849	0.4425	0.6614	1.2366	0.6087	0.8431	0.3831	1.8917	0.5726	1.6917	0.6779	1.0903	0.9398	1.0386	0.8152	0.7194	0.3759	0.8024	0.5852	0.6674	0.7828	1.3224	0.8385	1.0185	1.248	0.5835	1.1948	0.5425	0.7838	0.8678	1.1146	1.9911	0.6157	0.9646	0.6126	1.7155	0.8483	0.7843	0.7791	0.6754	0.7823	0.5759	0.8814	0.3725	0.4642
AC092119.2	0	0.023	0.0247	0.2628	0.0337	0	0.1113	0.2398	0	0.1039	0.0626	0.6314	0.0683	0.3554	0.1279	0.0276	0	0.1381	0.2137	0.0797	0.0921	0.1052	0.0227	0.2037	0.0414	0.1994	0.0293	0.0725	0.214	0.0993	0.1097	0.101	0	0	0.035	0.0308	0.0333	0.19	0.0764	0.3097	0.3109	0.057	0.0856	0.1391	0	0.1264	0.0331	0.1238	0.08
AC008770.3	0.3144	0.4405	0	0.6511	0.1072	0.4493	0.2363	0.8731	0	0.2483	0.1993	0.3352	0.9796	0.6967	0.1358	0.2636	0.416	0.1467	0.8512	0.3386	0.1956	0.3351	0.2892	0.4866	1.3189	0.4539	0.0935	0.3852	0.2922	0.1055	1.282	0.1073	0.2235	0	1.0049	0.7846	0.4246	0.5297	0.2433	1.206	0.7923	0.0908	0.091	0.4431	0.1064	0.4028	0.1054	0.0986	0
GAS5-AS1	2.1086	1.6462	1.4467	1.1765	0.7399	0.5683	1.9021	1.757	1.3452	1.0947	1.3752	2.2487	1.4393	1.6023	2.1866	1.5659	1.7936	1.4334	2.0555	0.9247	1.4055	0.9634	1.7875	1.0259	2.3507	2.0354	2.1497	1.2846	1.1759	0.9099	1.6081	1.9115	0.8994	1.1313	1.7333	2.1992	1.953	1.6968	1.4921	2.1432	1.5375	1.4103	1.5688	2.0889	1.1012	1.8063	1.6965	0.7938	1.3922
IQCH-AS1	0.6834	0.797	0.6434	0.8477	0.5473	0.5351	0.9141	0.9195	0.8349	0.6371	0.6136	1.1904	0.6437	0.9137	0.6657	0.694	0.6571	1.0455	0.8275	0.6652	0.3723	0.638	0.7351	0.6932	0.625	1.1362	0.7724	0.5929	0.8363	0.6923	1.4115	0.53	0.6065	0.8584	0.7779	0.7509	0.6794	0.9809	0.6833	1.3456	0.8304	0.7801	0.6889	0.6856	0.4353	0.6983	0.6446	0.4753	0.7124
AL645608.7	0.1881	0.1977	0.1941	0.7512	0.7218	0.2621	0.4241	0.3183	0.125	0.0186	0.1342	0.3259	0.1221	0.1563	0.3657	0.0591	0.0467	0.0987	0.2292	0.095	0.373	0.1128	0.4055	0.1274	0.3255	0.4888	0.4823	0.1556	0.874	0.284	0.1569	0.2887	0.2006	0.5773	0.2505	0.198	0.262	0.1698	0.3457	0.7379	0.8888	0.1631	1.1223	0.1988	0.0716	1.6085	0.0946	0.8407	0.0858
AC004540.2	2.3137	0.2194	0.8094	0.525	1.5845	0.8056	1.3143	1.0328	1.0728	0.6734	1.1085	1.7439	1.283	1.0699	1.5559	0.6856	2.4169	0.7791	1.187	1.3913	0.2922	1.1683	0.6362	1.9794	0.4598	0.8289	1.7536	0.3326	0.8246	0.578	0.2322	0.4095	0.4823	1.9098	0.4634	0.9118	0.3348	2.9273	1.4272	0.9647	0.4439	0.5279	0.6946	0.3531	0.5123	2.5946	0.4549	2.292	0.2751
SCAMP1-AS1	1.502	0.8064	0.5636	1.9999	0.4292	0.4601	1.0668	1.8794	0.6844	0.9555	0.5844	1.633	1.7932	2.1482	0.7712	0.9568	1.2873	1.0101	1.6321	0.8589	0.2822	2.7917	0.7605	1.6307	0.5524	1.3265	0.5829	0.5378	0.698	0.5401	1.0522	0.4692	1.1025	1.2821	0.925	1.2872	0.5829	1.4792	1.0342	1.0001	1.982	1.0401	0.6603	0.7011	0.6339	0.7048	0.5493	1.1657	0.8304
LINC01287	0	0	0.0437	0	0	0	0	0	0.0103	0	0.0046	0	0	0.004	0	0	0	0	0	0	0	0	0.0033	0	0	0.0883	0	0	0	0.0147	0.0054	0	0	0.007	0	0	0	0	0.0038	0.0051	0	0	0	0	0.0049	0.0037	0	0.0091	0.0236
ZNF674-AS1	0.8791	1.9148	0.7027	1.3571	1.4082	1.5243	2.7153	1.692	2.5197	1.1475	0.9452	1.712	1.7271	1.9537	0.7184	1.1057	0.7776	2.5945	1.1178	0.8492	0.6599	0.8862	1.5429	0.8728	2.4535	1.0927	2.455	1.9813	2.5401	2.1551	1.1266	1.0172	0.7337	2.3466	2.0772	1.6636	0.6002	1.3112	1.2425	1.7197	1.1561	0.7456	2.9195	0.695	2.0378	1.2636	3.2099	1.7806	0.8601
ADNP-AS1	0.374	0.4913	0.877	0.8299	0.6698	0.3608	0.8961	1.1686	0.7456	0.9233	0.4891	1.0968	0.3399	1.3599	0.303	0.7448	1.0207	0.9814	0.6076	0.3399	0.6108	0.4485	0.5806	1.1217	0.4119	0.7695	0.2919	0.55	0.8256	0.8472	1.1439	0.5263	0.7976	1.013	1.0959	0.5251	0.4736	0.5064	0.5427	1.2718	1.193	0.8106	0.6087	0.9093	0.4747	0.8626	0.5172	0.484	0.4549
TBC1D8-AS1	0.2771	0.3189	0.1188	0.3689	0.0608	0	0.4686	0.5978	0.4419	0.1563	0.1882	0.5065	0.4111	0.477	0.3591	0.3485	0.3535	0.0554	0.7717	0.2078	0.1293	0.5063	0.2185	0.3217	0.2491	0.3429	0.2472	0.1892	0.1839	0.0797	0.2861	0.1013	0.211	0.2859	0.4218	0.4631	0.2205	0.2573	0.3063	0.2899	0.3554	0.1544	0.189	0.1339	0.0603	0.1674	0.1194	0.149	0.0481
AC097382.3	4.6789	1.9484	1.1262	1.8023	1.4004	0.5678	3.1357	4.0458	0.7509	7.846	0.5038	8.5673	1.4672	2.4947	1.7737	2.9238	2.5845	1.668	2.51	2.8171	1.5653	1.9057	1.462	4.6466	0.9445	1.7972	1.0631	0.8438	2.0102	1.111	4.5656	0.6325	1.1297	1.594	2.3988	2.8095	2.0569	2.2952	2.1523	1.5241	1.2933	5.9317	0.9195	2.6877	0.6275	2.6808	0.7991	1.2462	1.5569
THAP9-AS1	3.2121	5.0247	1.9417	4.7025	3.0133	4.9165	4.6154	7.3649	2.5258	3.498	2.0366	6.5774	3.8347	5.6174	2.6167	3.245	3.6414	2.4038	3.8052	2.9463	1.249	2.5503	2.7089	1.5366	2.8216	3.4782	2.9847	2.3125	7.9196	4.2671	4.5524	1.8493	3.4728	3.3833	2.2224	3.6642	0.5875	3.238	3.1594	3.7576	4.4169	1.6535	2.4589	1.245	3.1825	2.8638	4.1951	3.1593	1.7092
AP003390.1	0	0	0.1407	0.4162	0	0	0.1057	0	0.0997	0.0741	0	0.1	0	0.1559	0	0	0	0	0	0	0	0	0	0.1452	0	0.2437	0	0	0	0	0	0.096	0.5999	0.1354	0	0	0.095	0.2032	0	0.0981	0.2659	0	0.0814	0.0793	0	0.0721	0.1886	0	0.114
AC026801.2	0.4074	0.3074	0.4703	0.6119	0.2886	0.1612	0.5653	0.5875	0.3665	0.6931	0.2086	0.9023	0.2929	0.6511	0.3249	0.4467	0.4354	0.1316	0.5091	0.5822	0.2339	0.451	0.3676	0.7761	0.3155	0.4343	0.0559	0.1382	0.3786	0.1577	0.697	0.1283	0.2005	0.4074	0.4341	0.7333	0.2857	0.6336	0.3638	0.459	0.4146	0.7063	0.1088	0.2915	0.1909	0.3373	0	0.2949	0.4574
PAN3-AS1	0.4719	0.4069	0.2179	0.29	0.1857	0.1245	0.2865	0.6805	0.2316	0.3154	0.1381	0.8129	0.2639	0.9051	0.4705	0.213	0.2161	0.5588	0.3538	0.2346	0.2371	0.1161	0.2505	0.3091	0.2741	0.566	0.4857	0.427	0.3036	0.3655	0.5652	0.0743	0.1548	0.3146	0.5415	0.4417	0.2942	0.6292	0.2809	0.1899	0.3774	0.2518	0.126	0.0614	0.258	0.4465	0.3286	0.3074	0.5298
AC100861.1	0.6094	0.1423	0.2286	0.7813	0.3118	0.3339	0.5535	0.2468	0.198	0.3744	0.2093	0.3972	0.2813	0.5346	0.3291	0.3264	0.2688	0.2132	0.4125	0.1915	0.1896	0.2978	0.292	0.2096	0.3196	0.4106	0.2567	0.4107	0.5507	0.1875	0.3765	0.2252	0.2166	0.3179	0.2525	0.4278	0.1543	0.4646	0.1965	0.4074	0.64	0.1468	0.1322	0.1432	0.2407	0.3123	0.4597	0.1752	0.2471
AC099850.1	0.2932	0.2568	0.0825	0.1627	0.3001	0.0943	0.2893	0.2672	0.2338	0.2027	0.1046	0.5472	0.2284	0.4874	0.2851	0.338	0.1091	0.3078	0.0595	0.4738	0.1368	0.293	0.1265	0.4539	0.1845	0.3493	0.1635	0.1347	0.511	0.0738	0.4076	0.1876	0	0.1588	0.1172	0.1715	0.1114	0.2118	0.2837	0.5369	0.3811	0.3495	0.2227	0.372	0.1861	0.1691	0.1106	0.1725	0.2675
AL139287.1	1.2705	2.1364	1.144	2.1427	0.7801	2.0702	2.8651	3.4405	2.4315	2.1077	1.2083	4.0646	3.1673	4.2237	2.1408	0.9587	2.3955	1.6003	2.4769	1.0264	1.6598	1.4221	1.4026	0.9834	2.5585	3.4118	3.6266	2.6155	4.8413	2.0466	2.6847	1.8205	3.2515	1.4682	1.6246	2.3783	1.1583	1.6515	0.7866	3.1903	2.5217	1.8725	1.9849	2.4712	0.7741	2.3441	3.3221	2.5108	2.6269
MELTF-AS1	0.1292	0	0.1292	0.3057	0.0881	0.0369	0.4369	0.4484	0.2289	0.102	0.0409	0.5051	0.2683	0.2863	0.5023	0.1444	0	0.1808	0.2099	0.1391	0.0804	0.1377	0.0891	0.1666	0.1626	0.1865	0.1536	0.1266	0.4002	0.0433	0.1915	0.0441	0.0918	0.4354	0.2294	0.1209	0.0436	0.0933	0.1	0.2703	0.1628	0.0747	0.1495	0.0728	0.1749	0.1986	0.0866	0.2026	0.2618
FBXO30-DT	0.6157	0.5145	0.5002	0.8523	0.2601	0.1841	0.4777	0.7825	0.5585	0.5087	0.3546	0.6988	0.6689	0.5915	0.3002	0.6583	0.6166	0.498	0.624	0.4609	0.1898	0.4335	0.5184	0.4984	0.4692	0.5725	0.3326	0.245	0.231	0.4663	0.7853	0.422	0.6505	0.3672	0.7343	0.7085	0.5093	0.5425	0.5683	0.9338	0.3791	0.5632	0.4265	0.2532	0.3212	0.4082	0.3068	0.4518	0.3985
AC104825.1	0.5887	1.0999	1.1326	1.8623	0.5098	0.5696	1.685	1.4935	0.9148	1.0613	0.6604	1.2555	0.7369	1.9946	1.9956	0.6581	0.5392	1.014	1.692	1.3535	0.9296	0.9654	0.4999	0.7711	1.8618	2.3144	0.5117	1.4427	0.2806	1.1398	1.8802	0.6334	1.1589	1.1338	2.2196	1.1726	0.3823	0.9375	0.9346	1.2476	1.6549	1.1123	0.6813	1.1871	0.4445	0.6962	0.2429	0.9233	1.1749
AL122125.1	0	0.0573	0.1227	0.0725	0.0836	0	0	0.3405	0	0	0.3109	0	0.0849	0.2717	0	0	0	0.2288	0.1328	0	0	0.2614	0.1692	0.1898	0.3086	0.0708	0.2187	0.0601	0.3039	0.0823	0.4545	0.0837	0	0	0	0	0.0828	0.3542	0.1265	0.171	0.309	0.0709	0.1419	0.0691	0	0	0.822	0.1538	0.0994
AP002840.2	0.3831	0.5906	0.6325	1.0882	0.8626	0.7886	1.0368	1.676	0.8962	0.0605	0.4373	0.8172	1.4327	0.9553	0.6953	0.3855	0.6844	0.3217	0.498	0.3095	0.3575	1.1027	1.4276	0.949	0.7715	0.9293	1.0253	0.507	0.7834	0.54	0.5113	0.2353	0.1634	0.2214	0.4083	0.7172	0.621	1.2728	1.0082	1.0422	1.4485	0.8636	0.5986	0.9072	0.4669	0.8836	0.1541	0.4327	0.8388
AC004803.1	0.548	0.206	0.2608	0.5813	0.3009	0.2063	0.4974	0.4176	0.3269	0.359	0.2161	0.4704	0.4165	0.4332	0.3292	0.5603	0.3847	0.5051	0.4126	0.3563	0.1622	0.4275	0.4243	0.2897	0.3869	0.5789	0.2027	0.1671	0.1863	0.4172	0.9663	0.2736	0.4276	0.4055	0.7121	0.6881	0.3385	0.5985	0.4759	0.6433	0.2021	0.4172	0.4293	0.2487	0.1086	0.3288	0.3495	0.2767	0.2439
AC000123.1	0.7603	1.3318	0.6419	0.6749	0.4863	0.7336	0.7502	0.7919	0.101	0.6757	0.3616	1.1149	0.7898	1.8168	0.8623	0.3187	0.7545	0.7981	0.4632	0.2303	0.1774	0.4559	1.1804	0.2943	1.3158	0.9056	0.763	1.3277	1.06	1.0526	1.9026	0.7782	0.6081	1.7847	1.0127	0.4448	0.7702	1.0295	0.5885	1.2927	1.3474	0.5768	0.8249	0.9645	0.2895	0.7306	0.9558	0.6261	0.6936
AL139349.1	0.085	0.1786	0.1276	0.4527	0.087	0.1458	0.1917	0.177	0.4518	0.0671	0.0808	1.4502	0.3531	0.8477	0.1102	0	0.7591	0	0	0.206	0.0793	0.1359	0.1759	0.5263	0.3209	0.2945	0.2275	0.125	0.553	0.4279	0.0945	0	0.7251	0	0.0906	0.2387	0.1722	0.1841	0.2631	0.8003	0.5623	0.0737	0.5902	0.2156	0.0863	0	0.6838	0.5599	0
AC025171.5	0.0533	0.112	0.04	0.0946	0.0546	0	0.1202	0.1666	0	0.1684	0.1014	0.3411	0.2768	0.8417	0.2073	0	0.3174	0.0746	0.3464	0.0431	0.0497	0.3409	0.0736	0.0413	0.2684	0.1385	0.1427	0.0784	0	0	0.0593	0	0	0.077	0.3408	0.0998	0	0.077	0.165	0.1115	0.2015	0.0462	0	0.0451	0.0541	0	0	0.1003	0.0648
AC011700.1	0.336	0.7848	0.5043	0.4805	0.363	0.1921	0.3578	0.525	1.0917	0.3834	0.8167	1.2144	0.3296	0.6051	0.242	0.3913	0.6299	0.9405	0.6672	0.1206	0.4878	0.209	0.438	0.5924	0.5404	0.4205	0.3664	0.151	2.2035	0.4323	0.6021	0.535	1.1148	0.6202	0.8753	0.4194	0.2269	0.2022	0.2312	0.7422	0.3529	0.874	0.3565	0.6157	0.417	0.5741	0.5257	0.4743	0.3633
LINC00221	0	0	0.0318	0	0	0	0	0.011	0	0	0	0	0	0.0264	0	0	0	0.0148	0	0.0086	0	0	0	0	0	0.0367	0	0.0078	0.0197	0.0533	0	0.0108	0	0	0	0.0099	0	0	0	0.0111	0	0	0	0	0	0	0	0	0
AP000894.4	1.3199	0.6403	0.8381	0.721	1.3508	0.9578	0.5724	1.4805	0.7557	1.3636	0.1931	2.0573	0.1055	0.9282	1.3161	2.2134	1.0076	1.5631	0.4949	1.0663	1.516	0.1624	0.3503	1.1002	0.5112	1.4953	0.634	0.1493	1.6986	0.8178	1.3551	1.351	0.4331	0	1.4065	2.1858	0.4114	0.5866	0.6287	1.4873	0.6718	1.5845	0.6169	0.8586	0.5155	1.0928	0.2042	0.7644	1.3584
RNF216P1	1.3088	1.6656	1.256	2.0785	1.2574	1.2904	2.3593	2.6615	1.4862	1.8358	1.3549	2.2598	1.8404	2.3606	0.9117	1.3885	0.9101	1.6448	1.5333	1.4314	1.2463	1.1959	1.6465	0.9097	1.5465	1.8048	1.3105	1.139	2.5901	1.6673	1.3566	1.3305	1.4242	1.3118	1.3567	1.3417	1.4972	1.3117	1.3369	1.4812	2.5162	1.7985	1.847	1.4833	1.8625	1.3758	1.8446	1.0977	1.9601
AC138207.5	0.9592	3.0244	3.509	5.6408	2.086	1.0283	5.1376	9.4913	0.5099	2.2734	2.2807	7.9278	3.7364	9.5668	2.4867	3.016	3.9267	2.6849	6.4284	0.6781	0.1119	0.9586	2.8957	1.1137	3.7728	3.7393	3.4227	4.4961	1.003	1.6901	2.6671	2.0863	4.8587	6.4084	5.3662	4.3769	4.3727	2.338	3.4336	3.1363	3.2865	3.7423	3.9548	0.9126	0.8523	1.2905	1.0853	2.4825	5.6876
PANK2-AS1	0.3336	0.2337	0.9179	0.1974	0.1138	0.5722	1.5047	1.0424	0.3547	0.5271	0.3173	1.7788	0.1155	0.9242	0.4324	0.6527	0.4414	1.2451	0.542	0.4492	0	0.5335	0.3069	0.4304	0.2799	0.578	0.2976	0.2453	1.5503	0.2239	1.3605	0.4553	2.1345	0.4819	0.237	1.3531	0.5633	0.3212	0.1721	0.6981	0.2102	0	0.2896	0.2821	0	0.8549	0.5592	0.1047	0.541
AC127024.4	0.3184	0.1116	0	0.424	0	0.4097	0.5386	0	0.1693	0.2516	0.1514	0.3396	0.3308	0.6617	0.2064	0.267	0.158	0.2228	0	0.1286	0	0	0.1099	0.2465	0.6012	0.4138	0.2841	0.1171	0.296	0	0.3542	0.163	0.3396	0.23	0.3393	0	0.1613	0	0.3697	0.4998	0	0	0.1382	0.2693	0	0.1224	0	0.1498	0
LINC00665	0.137	0.1101	0.1089	0.3828	0.2021	0.3422	0.3772	0.2687	0.0471	0.0637	0.0882	0.2278	0.7411	0.3484	0.1097	0.0743	0.324	0.0564	0.1572	0.0586	0.0376	0.232	0.1752	0.0811	0.2384	0.2898	0.1726	0.0889	0.3109	0.1542	0.1614	0.132	0.1289	0.1921	0.2792	0.1019	0.1592	0.8703	0.1934	0.2362	0.3695	0.1118	0.1154	0.0989	0.0532	0.0806	0.0892	0.091	0.1569
AC100810.1	14.5561	12.7181	10.7278	9.3828	11.7044	9.0469	13.0427	15.4317	14.5094	14.5111	12.2372	24.3704	12.06	7.9392	12.045	15.5466	9.3078	13.7631	13.1968	13.7892	13.5432	9.5251	13.1528	15.4583	7.1157	13.0225	17.371	7.6445	17.0318	13.8922	17.177	12.5926	9.378	23.029	13.9182	12.3675	7.2631	8.8384	12.8754	8.3402	5.5278	15.3992	12.2959	11.4673	10.822	12.2896	8.9753	11.8233	14.2003
ZNF213-AS1	0.4218	0.4138	0.2717	0.3432	0.2446	0.205	0.4122	0.6151	0.4933	0.2805	0.4079	0.6673	0.5441	0.7567	0.3645	0.3891	0.3384	0.2165	0.3883	0.4373	0.2526	0.2867	0.4075	0.3891	0.2787	0.6334	0.2697	0.1809	0.5195	0.2336	0.6099	0.2231	0.5548	0.3605	0.5918	0.7107	0.2137	0.3478	0.3673	0.5443	0.4784	0.5394	0.2838	0.3716	0.2356	0.4162	0.3606	0.3407	0.3378
AC124798.1	0.1701	0.3456	0.2298	0.3624	0.2089	0.5252	2.0715	0.6024	0.5607	0.3225	0.0809	1.1791	0.4064	0.6927	0.1102	0.0428	0.2701	0.2381	0.2211	0.3985	0.1746	0.2448	0.1761	0.2107	0.5352	0.7663	0.9256	1.3382	1.8181	0.1199	0.2649	0.1219	0.1814	1.4251	0.1813	0.3662	0.1895	0.7002	0.1711	0.4805	1.1415	0.1917	0.4134	0.5754	0.2936	0.2615	0.5474	0.3362	0.7034
FIGNL2-DT	0	0.0805	0.1724	0	0.2351	0.197	0	0.3589	0	0.0907	0	0.1225	0	0	0.1489	0	0.114	0.1607	0	0.0928	0	0	0.2377	0.0889	0.1446	0	0.2049	0	0.1067	0	0	0.2351	0.2449	0	0.1224	0.1075	0	0	0.4444	0.1202	0	0	0.0997	0.2914	0	0.2649	0.1155	0	0
SNHG30	3.5688	3.0394	2.0316	2.7855	2.4244	1.504	4.8914	4.3259	2.6169	3.0867	1.1704	4.987	3.3875	4.6793	1.2761	3.1987	2.5036	4.0905	2.6991	2.5103	2.4116	2.7057	3.3541	2.9528	1.5489	4.051	3.5678	1.1084	3.7744	1.301	3.627	1.7634	2.0997	4.2219	2.9505	4.953	1.6518	3.355	2.4526	3.8306	2.3263	3.6275	2.2431	2.3156	1.6246	2.5071	1.6399	3.735	4.0787
AC018647.2	3.5262	4.3441	3.9603	4.9956	3.3219	2.6236	3.5022	4.0376	4.1341	3.8096	2.9651	4.0842	4.0631	2.7172	2.24	4.151	2.3175	2.9088	4.7425	2.8959	1.9613	5.0038	5.2531	2.7565	2.9686	3.5503	3.2393	2.9361	3.6138	2.6333	4.0128	3.1311	3.7851	3.4576	4.0561	5.6394	2.9689	3.9211	4.0486	4.8989	2.8032	3.4115	2.8377	2.2613	1.9208	2.8186	2.5717	2.3296	1.3491
AC004908.3	0.1569	0.055	0	0.2786	0	0	0	0.2452	0.3337	0.062	0.2239	0.1674	0.0815	0.7173	0.2034	0.1974	0.1557	0.3294	0	0.0634	0	0	0.0541	0.3644	0	0.4078	0.07	0	0.5834	0.474	0.2618	0.0803	0.3347	0.6801	0.2508	0.2938	0.0795	0.2833	0.0607	1.0673	0.1483	0.068	0.1362	0.2654	0	0.2413	0.1578	0.0738	0.0954
AL031186.1	0.6369	0.1785	0.2867	0.4523	0.1304	0	0.4309	0.398	0.2709	0.1006	0.2423	0.4075	0.1323	0.5293	0.1651	0.2136	0.5056	0.3565	0.2069	0	0	0.4074	0.1758	0.493	0.3206	0.1103	0.4545	0.3746	1.4207	0.2565	0.7083	0.2607	0.5433	0.552	0.1357	0.1192	0	0.184	0.0986	0.6664	0.4816	0.3313	0.4422	0.4309	0.2587	0.2938	0.3843	0.2397	0.3099
LINC00342	0.3137	0.3356	0.428	0.8808	0.1693	0.5967	1.2604	0.2732	0.1698	0.2658	0.1248	1.0461	0.5687	1.9765	0.207	0.1004	0.1868	0.3512	0.8246	0.1244	0.0692	0.1368	0.362	0.4679	0.8685	0.7707	0.9106	0.3858	2.9683	0.5799	0.6343	0.2802	0.45	0.1648	0.474	0.363	0.156	0.4407	0.1633	0.3342	0.8894	0.2522	0.7524	0.3665	0.278	0.2017	0.4416	0.7675	0.1318
AC017100.1	0.5873	0.4115	0.3148	0.9682	0.5581	0.5037	0.2365	0.8739	0.6244	0.1988	0.4389	0.4026	1.0022	0.4533	0.435	1.5477	0.9159	0.9394	0.5452	0.4745	0.5481	0.3354	0.8684	0.2922	0.8448	0.8358	1.0852	1.0487	0.6238	1.0137	1.0265	0.9446	1.2526	0.3636	0.447	0.6283	0.3825	0.9998	0.7792	0.5267	0.793	0.3637	2.1483	0.3548	0.7668	0.4515	0.9282	0.3553	0.3061
AL136531.1	0.4087	0.7158	0.3067	0.2721	0.2091	0.0876	0.6912	1.0641	0.7604	0.4843	0.4858	0.3269	0.3184	0.4246	0.2649	0.5996	0.4056	0.5719	0.8299	0.1651	0.7627	0.3267	0.705	0.2372	0.3858	0.354	0.638	0.2254	1.0445	0.3086	0.6818	0.1046	0.6537	0.4427	0.3266	0.4781	0.1035	0.3689	0.4744	1.3897	0.1931	0.62	0.5321	0.1728	0.1037	0.1571	0.5138	0.3846	0.1243
FTX	0.2882	0.3698	0.2715	0.5401	0.1578	0.2157	0.5804	0.4682	0.2358	0.2539	0.2414	0.4845	0.3955	0.8557	0.2983	0.2417	0.2707	0.259	0.5049	0.184	0.1074	0.2352	0.3789	0.4269	0.3254	0.6504	0.273	0.3174	0.4895	0.3009	0.6068	0.3399	0.4326	0.257	0.5346	0.4441	0.2607	0.5002	0.2892	0.489	0.5594	0.3188	0.2841	0.34	0.1566	0.2809	0.2362	0.2445	0.1183
ZNF503-AS2	1.3769	0.7389	0.3957	1.5602	0.5846	0.4774	1.024	1.7545	1.3394	1.4696	0.9055	1.5621	0.8368	0.6209	1.1582	1.4615	1.3955	1.23	0.8091	1.207	0.7655	1.2414	0.7176	1.1224	1.2352	1.5227	0.8754	0.4308	0.6399	0.7374	1.5639	1.1244	1.437	0.9733	0.9521	1.7275	0.6974	1.1848	1.111	1.272	2.0628	1.4096	0.6357	0.7061	0.9371	0.8558	0.6482	0.8133	0.9442
AC021851.1	0.1302	0.3832	0.2541	0.2081	0.2665	0.1117	0.3818	0.2441	0.0831	0.2469	0.0495	0.3333	0.2164	0.2814	0.2025	0.3057	0.2068	0.2916	0.0423	0.1262	0.0486	0.1249	0.1977	0.1814	0.1311	0.3159	0.2788	0.0957	0.3873	0.2884	0.5793	0.1333	0.4999	0.2633	0.1665	0.0975	0.0264	0.2633	0.1411	0.327	0.3692	0.4064	0.2261	0.0661	0.0264	0.1802	0.2881	0.2206	0.0634
AL138921.2	0.3394	0.2972	0.0637	0.6778	0.0868	0.5094	0.0957	0.1767	0.2706	0.2011	0.3228	0.181	0.3525	0.7757	0.3299	0.2134	0.2526	0.1187	0.2757	0.1371	0	0	0.2342	0.0657	0.3204	0.3675	0.2271	0.4367	0.552	0.4271	0.3775	0	0	0	0.452	0.5559	0.1719	0.3676	0.394	0.6214	0.4812	0	0.8101	0.1435	0.6031	0.0652	0.8533	0.1597	0.1032
AC016394.2	0.8659	0.7721	0.3544	0.9083	0.3222	0.8101	0.8876	0.7379	0.1674	0.3109	0.4492	0.4197	0.7359	1.5047	0.4081	0.858	0.2344	0.5508	1.151	0.318	0.0735	0.2517	0.4345	0.3656	0.5944	1.5002	0.632	0.2894	0.8048	0.2378	0.7004	0.8862	0.6715	0.4548	0.671	0.4421	1.0366	1.137	0.6092	0.4942	0.5952	0.3412	0.4783	0.3328	0	0.4841	0.1583	0.3704	0.383
LINC01311	0.1697	0.3329	0.0255	0.2109	0.0695	0.1455	0.3061	0.7423	0.3608	0.0536	0.1614	0.3981	0.0705	0.2257	0	0.0285	0.1347	0.095	0.1103	0.0548	0.0317	0.1085	0.1405	0.1576	0.0427	0.1764	0.1514	0.1996	0.2208	0.1025	0.151	0.1737	0.2171	0.049	0.1447	0.1271	0.0344	0.1225	0.1839	0.2486	0.2566	0.0294	0.2651	0.2009	0.2757	0.1826	0.2731	0.2236	0.0826
LINC00115	0.3724	0.4435	0.1677	0.3636	0.2286	0.3513	0.2939	0.543	0.3563	0.0883	0.2479	0.3971	0.5415	0.3714	0.0965	0.2185	0.3695	0.6775	0.121	0.1805	0.139	0.2382	0.3083	0.2882	0.5155	0.4516	0.3986	0.219	0.5191	0.2999	0.497	0.1906	0.953	0.5379	0.119	0.1743	0.1132	0.3765	0.4035	0.5844	0.6687	0.2905	0.2262	0.1889	0.1891	0.5153	0.7115	0.1402	0.1359
AC096586.2	0.4448	0.2337	0.3338	0.1974	0	0.2861	0.1254	0.2316	0.2365	0.1757	0.1058	0.3558	0.3465	0.9242	0.1441	0	0.4414	0.1556	0.542	0.0898	0	0.1778	0.3069	0.2582	0	0.1927	0.0992	0.0818	0.2067	0.4478	0.371	0	0.2372	0.1606	0.1185	0	0.1127	0.1606	0.0861	0.1164	0.4204	0.0964	0.0965	0.1881	0	0.0855	0	0.1047	0.1353
MIR155HG	0.1836	0.2143	0.1607	1.1677	0.2192	0.2099	1.1384	0.2549	0.0651	0	0.1164	0.5546	1.3029	3.4326	0.1983	0	0.759	0.1284	0.5467	0.0989	0	0.1468	0.1267	0.2605	0.6931	0.7421	0.2456	0.3599	1.1089	0.0616	0.2382	0.0313	0.1957	0.6629	0.2282	0.2291	0.093	0.3535	0.2368	0.3841	1.2434	0.1591	0.717	0.0259	0.0311	0.1882	0.3384	0.9789	0.2977
AC104532.2	0.1665	0.875	0.4373	1.4042	0.5112	0.2142	0.8449	0.7805	0.3541	0.4604	0.3959	1.3319	1.3838	1.9376	0.2158	0.2792	0.2479	0.4661	0.6763	0.1345	0.0777	0.7988	0.4596	0.9667	0.4192	1.731	0.5199	0.3061	0.3869	0.503	1.2038	0.5965	1.243	0.3608	0.5323	0.7793	0.1687	0.481	0.4511	0.9583	0.5509	0.794	0.2168	0.8449	0.3382	0.4481	0.1675	0.7836	0
HLA-F-AS1	0.2816	0.1891	0.2378	0.1562	0.06	0.1308	0.1191	0.0978	0.0624	0.0649	0.1116	0.2002	0.3535	0.5657	0.0608	0.1869	0.2446	0.1807	0.3241	0.0569	0.0767	0.2815	0.1296	0.1362	0.2215	0.1728	0.2303	0.1294	0.1527	0.0591	0.2219	0.048	0.2503	0.4068	0.0625	0.4394	0.1664	0.6102	0.1635	0.2824	0.0665	0.2645	0.1019	0.1687	0.0119	0.0451	0.0708	0.1657	0.2426
U91328.3	0.1897	0	0.0712	0.0842	0.1941	0	0.2139	0.2964	0.1009	0.2248	0.1804	0.3035	0	0	0.123	0	4.8008	0	0	0	0.177	0.1517	0.1309	0	0	0.1643	0.1692	0	0.2645	0	0	0	0.2023	0.137	0.3032	0	0.0961	0.137	0	0.1985	0.0897	0	0.0823	0	0.1926	0.1458	0.0954	0	0
LINC02041	0.1994	0	0.1496	0.177	0	0	0.6744	0	0	0	0.5688	0.2126	1.2424	0.1657	0.2584	0	0.1978	0.279	0.3239	0	0.186	0.3188	0.1376	0.6172	0.5018	0.3454	0	0	0.1853	0	0	0.4081	0	0.288	0.2124	0	0.4039	0.144	0.4629	0	0.3768	0.1728	0	0	0.2024	0	0.2005	0	0.2425
AC091982.3	7.4979	2.7923	2.9906	2.1585	5.1155	3.7655	3.8845	5.4877	4.4529	3.6287	3.7262	6.4112	3.1574	4.772	2.364	6.4566	3.7539	4.8214	3.841	4.0382	3.0887	4.7526	3.9618	4.1304	3.8258	4.4472	5.0013	1.7383	2.6368	3.9446	9.2406	5.3927	3.4575	5.7569	5.1105	5.6271	4.7216	3.9514	4.7052	4.8766	2.7453	5.5049	4.1628	1.6566	3.5669	3.5313	2.2418	3.8778	3.122
AC245041.2	0.5497	0.5227	0.6629	1.0281	0.2009	0.623	2.6785	0.2863	0.1252	0.0775	0.4668	0.2931	0.2855	0.93	1.3232	0.3621	0.604	0.2748	0.606	0.1745	0.2382	0.1884	0.6773	1.0485	0.4201	0.5272	0.8056	0.2598	1.7699	0.4744	0.0873	0.1607	0.2093	0.3119	0.6694	0.147	0.4176	1.1201	0.5014	0.4519	0.3897	0.3574	0.3238	0.1826	0.7974	0.2717	0.2764	1.0531	0.3582
AL121894.2	0.3995	0.5598	0	0.3546	0.2044	0	0.7884	0.5201	0.6372	0.7101	0.285	0.4261	0.2075	0.6641	0.2589	0.4187	0.9912	0.1398	0	0.4034	0.2796	0.3194	0.3446	0.7731	0.5028	0.6057	0.4455	0.514	0.9283	0.2011	0.4443	0.1022	0.213	0.5771	0.2129	0.2805	0.1012	0.577	0.3092	0.209	0.472	0.433	0.2601	0.5068	0.4057	0.6911	0.5022	0.47	0.3644
LINC01224	0	0	0.2491	0.0218	0	0	0	0.0128	0	0	0.0117	0	0	0.0102	0	0	0	0	0	0	0	0	0	0	0	0.0106	0	0	0	0.0248	0	0	0	0	0	0	0	0.0089	0.0095	0.0129	0.0349	0	0	0	0	0	0	0.0116	0.0748
AL606834.2	0.3955	0.6927	0.5935	1.1409	0.1012	0.3392	1.2264	0.7209	0.6307	0.3905	0.2821	0.4218	0.1027	2.3831	0.2563	0.4974	1.3737	0.4151	0.6425	0	0.1845	0.3162	0.614	0.4592	0.4978	1.4561	0.7056	0.945	0.6433	0.5973	0.11	0.3036	1.0543	0.2856	0.7375	0.4627	0.9014	0.6426	0.3826	0.4138	1.2149	0.6	1.4589	0.4181	0.3012	0.7601	1.2927	1.3027	0.8418
AC008760.1	0.2145	0	0.2682	0.2538	0	0.1839	0.2418	0.2234	0.152	0.0565	0.204	0.2287	0.5198	0.2971	0	0.1798	0.1419	0.2001	0.2323	0	0.3336	0	0.0987	0.1107	0.09	0.2477	0.1913	0.0526	0.5315	0.072	0.3975	0.0732	0.3049	0	0.2285	0	0	0.0516	0.1107	0.2244	0.4054	0	0.062	0.2418	0.363	0	0.1438	0.2691	0
AL118506.1	0.9388	1.3378	1.0627	2.4434	0.7979	0.7778	1.8121	1.6407	1.2858	1.697	0.8172	2.1381	1.438	1.6134	1.2375	1.4942	1.279	1.2471	2.4559	1.3883	0.4455	1.8065	0.9772	0.8375	1.6222	1.6127	0.8516	0.9476	0.4732	0.817	1.2919	0.8143	1.2217	1.1033	2.0855	2.0851	0.9833	1.5169	0.9852	1.515	1.0528	1.007	1.6021	0.6728	0.8402	0.4893	1.0402	0.8985	0.7548
EIF2AK3-DT	0.5152	0.7862	0.3866	0.4574	0.1875	0.1669	0.9683	0.9064	0.4261	0.4161	0.4792	0.9036	0.3568	0.6852	0.4156	0.9888	0.4204	0.4647	0.7813	0.3885	0.2351	0.3113	0.474	0.3545	0.2306	0.7836	0.1941	0.2273	0.3086	0.2075	0.8023	0.4805	0.4151	0.43	0.8785	0.911	0.4524	0.554	0.5494	0.599	0.3788	0.3971	0.1093	0.5713	0.2209	0.4137	0.1382	0.1724	0.181
AC009237.15	0.4894	0.6172	0.8814	1.1295	0.601	0.0839	0.6622	0.9176	0.7285	0.6186	0.6517	1.0439	0.4067	0.8949	0.3806	0.7387	0.7771	0.274	1.5903	0.9489	0.8221	0.1565	0.5403	0.3788	0.3696	0.5936	0.5239	0.1439	0.2729	0.7884	1.4153	0.2004	1.2526	0.8484	0.8344	0.733	0.6941	0.7069	0.3788	0.6145	0.5551	0.6789	0.9346	0.745	0.5964	0.6773	0.3938	0.2764	0.5953
LINC02820	0.0945	0	0	0	0	0.2431	0	0.2952	0.2009	0	0.2696	0	0	0	0	0	0	0	0	0	0.0882	0.1511	0	0	0	0	0.1686	0	0.2635	0.0951	0	0.0967	0	0	0	0.0884	0	0	0	0	0	0	0.082	0	0	0	0	0	0
AC015849.3	0.8039	0.4929	0.4525	0.6244	0	0.0862	0.2266	0.314	0.2137	0.4763	0.4779	0.2143	0.2088	1.921	0.2605	0.337	0.3989	0.4219	0.8163	0.1624	0.0938	0.1607	0.1387	0.6223	0.8854	1.3929	1.255	0.3694	0.7472	0.5059	1.7883	0	0.4286	0.1452	0.4283	0.3762	0.6108	0.4354	0.2333	0.6309	0.3799	0.0871	1.0467	0.5949	0.3061	0	0.8085	0.662	0.2445
NRSN2-AS1	0.2111	0.3341	0.2171	0.3886	0.176	0.181	0.6082	0.4397	0.1995	0.1915	0.0967	0.2084	0.2842	0.4093	0.2331	0.1049	0.2327	0.2626	0.3048	0.1579	0.073	0.3625	0.232	0.2602	0.1771	0.4402	0.2301	0.1322	0.3996	0.1023	0.1391	0.168	0.1167	0.2146	0.3082	0.439	0.2376	0.4855	0.3146	0.3272	0.6133	0.1627	0.2171	0.1388	0.135	0.1683	0.2201	0.1619	0.2377
AL592148.3	0.2409	0.2078	0.1808	0.181	0.1897	0.1748	0.209	0.4633	0.0394	0.1464	0.2644	0.2174	0.1925	0.6778	0.1682	0.1709	0.092	0.1297	0.4818	0.0898	0.0346	0.2075	0.2302	0.3013	0.1866	0.1927	0.1819	0.2589	0.3101	0.2986	0.3092	0.1138	0.1186	0.7764	0.3357	0.2949	0.0751	0.3212	0.1865	0.2521	0.4905	0.4338	0.37	0.3291	0.1694	0.171	0.261	0.1395	0.1353
AC009126.1	0.8655	0.2213	0.3511	0.6437	0.1317	0.1805	0.5275	0.4873	0.4601	0.194	0.1224	0.5613	0.4009	0.5444	0.2274	0.4707	0.383	0.311	0.475	0.3213	0.2619	0.5798	0.3228	0.3168	0.1178	0.2533	0.1982	0.1634	0.2174	0.1413	0.2862	0.1676	0.6984	0.2365	0.1994	0.3175	0.1896	0.2281	0.4436	0.2692	0.398	0.2839	0.2436	0.2769	0.2494	0.7733	0.2	0.2091	0.2134
AC004801.6	0.1504	0.2811	0.0753	0.2225	0.2053	0.086	0.3958	0.2611	0.3732	0.0792	0	0.2139	0.2083	0.6251	0.195	0.042	0.2986	0.1404	0	0.1215	0	0.0802	0.1384	0.2329	0.1262	0.4344	0.2237	0.2581	0.8855	0.2524	0.1673	0.3593	0.3208	0.4346	0.4275	0.1877	0.1016	0.1449	0.2329	0.5246	0.3318	0.0869	0.3047	0.1696	0.1528	0.1927	0.1513	0.1416	0.4879
MCCC1-AS1	0.1282	0	0.0481	0.0569	0	0.055	0.0723	0.1335	0	0.2026	0.061	0.3418	0.1998	0.1598	0.1662	0.0537	0.1272	0.1794	0.2083	0	0	0.1025	0.0885	0.3473	0.1614	0.1666	0.3431	0.0943	0.4171	0	0.2852	0.3281	0	0.0926	0.0683	0.18	0	0.1852	0.0992	0.0671	0.1212	0.1112	0.0556	0.1084	0	0.0986	0.1934	0.1207	0.078
AC026368.1	0	0.0498	0	0.1893	0	0	0.0801	0.074	0	0	0	0.0758	0	0.2363	0	0	0.0705	0.0995	0.2309	0	0	0	0.1471	0.11	0	0.0616	0	0.0523	0.5945	0.2862	0.079	0	0.1516	0.1027	0	0.1996	0	0.154	0.11	0	0.2015	0	0.0617	0.0601	0	0.0546	0	0.3344	0
CAHM	0.2189	0.5369	0.1643	0.1943	0.2241	0.1408	0.3703	0.8551	0.3492	0.1297	0.3644	0.9339	0.1137	0.3184	0.2128	0.6425	0.1629	0.6128	0.1778	0.4422	0.3065	0.0875	0.2644	0.466	0.3444	0.5216	0.5371	0	0.407	0.2755	0.5479	0.1681	0.3502	0.5534	0	0.4611	0.4436	0.3953	0.1694	0.8017	0.3104	0.3796	0.3325	0.2777	0.2223	0.2104	0.1101	0.3091	0.8654
AC010834.3	0.47	0.4025	0.2743	0.5563	0.1603	0.1344	0.4711	0.4352	0.1111	0.2888	0.298	0.3342	0.217	0.6077	0.2708	0.4817	0.6219	0.2924	0.5939	0.1688	0	0	0.3243	0.4447	0.1315	0.7691	0.1864	0.192	0.3398	0.4207	0.8132	0.2138	0.4455	0	0.5009	1.0266	0.1058	0.3395	0.2021	0.765	0.1975	0.2717	0.1813	0.1767	0.2121	0.1606	0	0.1474	0.0635
AP001469.3	1.2707	0.0604	0.0808	0.2294	0.1102	0.0924	0.1943	0.2468	0.1603	0.1361	0.1639	0.2986	0.1566	0.1969	0.1396	0.1806	0.1282	0.0603	0.105	0.0522	0.1206	0.0689	0.1189	0.2334	0.3253	0.1679	0.1729	0.0633	0.2402	0.0867	0.1916	0.1543	0.1378	0.1867	0.1836	0.1411	0.0873	0.2489	0.1334	0.0901	0.1629	0.0934	0.0374	0	0.1094	0.0497	0.0217	0.1419	0.2096
AC015922.3	1.8479	2.4401	2.24	2.3342	1.3092	2.8039	4.1673	3.9234	2.3426	2.4705	2.0955	3.5623	2.5839	5.8479	1.9346	1.9069	2.257	1.5915	1.963	1.7225	0.6632	2.1593	2.6973	1.4303	1.968	3.4479	2.0922	2.6651	3.6331	2.2183	2.6085	1.8186	1.9705	5.7493	3.7867	1.9957	2.16	4.0036	1.5402	3.4951	4.6352	2.2183	2.0357	1.3824	0.7939	2.4042	1.1437	2.1404	3.7171
AC124016.2	0.2324	0.5066	0.4263	0.3209	0.37	0.2436	0.3203	0.4842	0.3844	0.2448	0.1965	0.4406	0.1878	0.6439	0.3682	0.3897	0.205	0.1807	0.2098	0.3964	0.3856	0.3304	0.4277	0.4597	0.3575	0.3579	0.2995	0.2089	0.576	0.52	0.2872	0.1322	0.3855	0.858	0.743	0.4109	0.2616	0.4289	0.2199	0.5674	0.4882	0.2463	0.3586	0.4149	0.1311	0.675	0.5194	0.2916	0.2827
MIR600HG	0.2786	0.1206	0.1353	0.2764	0.0839	0.0773	0.3789	0.2134	0.1133	0.1554	0.0857	0.4457	0.315	0.4768	0.2868	0.1168	0.2684	0.1835	0.4394	0.2185	0.0076	0.0262	0.1244	0.4187	0.2579	0.4544	0.2559	0.0964	0.4342	0.2145	0.6107	0.151	0.4544	0.0474	0.2183	0.2378	0.1079	0.2308	0.1776	0.2658	0.3021	0.135	0.1707	0.3396	0.0832	0.1071	0.1566	0.1697	0.0598
MACORIS	0.1413	0.2971	0.1061	0.2509	0	0.2424	0.7968	0.736	0	0.3349	0	0.1507	0.5872	2.2317	0	0.237	0.1403	0.1978	0.2296	0.3425	0	0.452	0	0.1094	0	0	0	0.3117	0.1314	0	0	0	0	0.2041	0.3012	0.2646	0.1432	0	0.1094	0.2957	0.1336	0	0.1227	0.3586	0	0.1086	0.1421	0.266	0.3438
AC000068.1	0.3508	0.1966	0.1053	0.5812	0.0239	0.2407	0.3164	0.4141	0.2486	0.1847	0.2447	0.1746	0.2915	0.1749	0.1516	0.3137	0.2089	0.2946	0.152	0.17	0.0873	0.5235	0.2582	0.0724	0.0883	0.3849	0.1252	0.2407	0.3912	0.0706	0.1561	0.1915	0.0998	0.2027	0.324	0.2846	0.4264	0.2702	0.362	0.2936	0.2873	0.1622	0.2436	0.0198	0.19	0.1438	0.1411	0.1541	0.0853
RAB30-DT	0.4909	0.7166	0.8289	0.5326	0.6071	0.6433	0.6228	0.8665	0.8047	0.6949	0.4086	1.4834	0.6587	1.1561	0.4154	0.6518	0.6834	0.9448	0.6536	0.4021	0.5091	0.2399	0.6305	0.4803	0.6608	0.8152	0.5778	0.3359	1.2548	0.4462	0.7811	0.5444	0.349	0.6796	0.7702	0.9446	0.4904	0.4136	0.3747	0.8847	0.6187	0.8513	0.4202	0.7496	0.5193	0.6972	1.0561	0.8278	0.9869
MALAT1	4.6324	3.8217	3.8012	11.5173	2.9559	9.0127	10.6285	5.0852	3.4785	2.5538	2.9636	7.9789	14.7241	13.4753	7.1997	1.7651	4.2609	3.125	9.6377	1.759	1.3166	3.0465	7.3319	4.2735	6.977	8.6755	12.4119	7.6696	16.2617	7.7063	8.1977	7.1916	10.3772	3.4019	18.6441	3.0986	2.1776	5.3672	6.0744	8.3106	7.7331	3.5395	11.2477	5.6509	4.6646	7.9853	7.8207	7.5168	3.5468
AC015871.3	0.5422	1.1094	0.472	1.0011	0.4883	0.9301	1.0272	1.3555	0.6918	1.0452	0.6807	1.4341	1.0589	1.5142	0.3655	1.073	0.7964	1.1535	1.5505	1.0338	0.1822	1.422	0.6585	0.873	1.2012	1.2213	0.832	0.6219	1.6127	1.1574	1.375	0.4218	0.4163	1.2532	1.5254	1.9896	0.4834	0.8772	0.6379	1.3389	1.025	0.7522	0.9225	0.8988	0.7268	0.5836	1.527	0.8369	0.3166
AC008124.1	1.3306	1.017	0.5673	1.1095	0.8459	0.5835	1.2162	1.4384	0.627	0.9676	0.5225	1.7092	0.8481	1.7384	0.7448	1.048	1.0003	0.7477	0.9253	1.1116	0.5221	0.9671	1.0086	1.4902	0.9706	1.2793	0.6789	0.4669	1.321	0.6242	1.3622	0.619	0.6987	1.1576	1.1386	1.6653	0.5412	1.2448	0.7997	1.5135	1.0052	0.9176	0.6037	0.8908	0.6602	0.8486	0.6438	0.8633	0.5027
AC023503.1	0	0	0	0	0	0	0	0	0	0	0	0	0	0	0	0	0	0	0	0	0	0	0	0	0	0	0	0	0	0	0	0	0	0	0	0.1929	0	0	0	0	0	0	0	0	0	0	0	0	0
AC092171.4	0.0776	0	0.0582	0.1378	0	0	0.175	0.4849	0	0.1839	0.0738	0.331	0	0.0645	0	0	0.077	0.3258	0.6303	0	0	0	0.1071	0.1201	0	0.3361	0	0	0.1442	0	0.2589	0	0.1655	0	0.1654	0	0.0786	0.1681	0.0601	0.1624	0.0733	0.2018	0.0674	0.0656	0.2364	0	0	0.2191	0.1888
SLC25A25-AS1	1.6267	2.543	1.5719	3.317	0.3534	0.8687	2.1977	2.5335	1.0525	0.8487	1.0217	2.3485	2.2318	1.7092	2.5761	1.3189	1.3707	1.031	2.805	0.7253	0.7304	2.6503	1.4243	1.0097	2.5497	1.2165	1.8208	1.4387	2.5461	0.8112	3.354	0.9346	2.8312	1.8511	2.8209	1.4293	1.1815	1.7456	1.8826	1.7904	5.0406	1.1709	0.9058	2.135	0.974	1.5751	1.7364	1.1265	1.6706
EPCAM-DT	0.0273	0.0956	0.1331	0.2422	0.0419	0.117	0.3231	0.2132	0.029	0.0216	0.1687	0.1746	0.1417	0.068	0.0884	0.1144	0.0135	0.0764	0.2217	0.0661	0.0764	0.24	0.113	0.0739	0.103	0.0946	0.0243	0.0803	0.2917	0.0275	0.1669	0.0559	0.0873	0.2562	0.189	0.166	0.1106	0.2069	0.0845	0.1142	0.374	0.2129	0.0237	0.0808	0	0.1364	0.0137	0.0514	0.2489
ASH1L-AS1	1.0952	0.341	0.2739	1.2962	0.2906	0.8001	1.052	0.9295	0.7763	0.5768	0.4629	1.1247	1.6011	1.2811	0.2629	0.3401	0.5233	0.8515	0.5272	0.2949	0.4542	0.8432	0.8397	0.5965	0.4084	0.4217	0.4704	0.2684	1.0556	0.9393	0.2707	0.4152	0.2595	0.5859	0.4755	0.5695	0.3287	0.6445	0.3139	1.061	0.7668	0.633	1.0914	0.6175	0.4943	0.1559	0.8567	0.2672	0.7894
AC040977.1	3.1454	2.0035	1.3947	4.5687	1.7558	1.3488	1.9346	3.2761	1.8242	1.9202	2.5836	6.7088	3.8613	8.5557	3.8918	2.997	2.4121	1.8009	2.0906	2.7721	0.5337	2.7435	1.7758	2.324	3.0592	3.2203	3.1885	1.2615	4.9167	1.7274	3.8164	1.1707	1.2197	2.0653	1.5235	2.275	1.3035	2.6846	1.9918	4.9366	3.7838	2.851	2.1097	1.2091	1.3067	2.638	3.0196	4.4402	5.7386
AC108690.1	0.1345	0.0314	0.3532	0.0199	0	0.0384	0	0	0	0.0177	0.0213	0.239	0.1397	0	0.0291	0.0564	0.0222	0	0	0.0543	0	0	0.0309	0	0	0.1165	0	0.0165	0.1667	0	0	0	0.0478	0.1295	0.0955	0	0	0.0324	0	0	0.0847	0	0.0584	0.0379	0	0	0.4959	0	0.0545
LINC01011	0.1919	0.1711	0.1309	0.4181	0.1428	0.0898	0.4328	0.5633	0.1298	0.2343	0.2157	0.4465	0.2537	1.015	0.0905	0.1316	0.2943	0.1709	0.2551	0.2255	0.114	0.5858	0.1806	0.1485	0.1537	0.4383	0.2023	0.1154	0.227	0.1405	0.3493	0.1786	0.3349	0.3024	0.1859	0.2613	0.2474	0.2898	0.2836	0.3833	0.8904	0.1815	0.0606	0.1033	0.124	0.1341	0.1755	0.2299	0.2971
AC008735.4	0.3226	0.1695	0.1816	0.5012	0	0.0692	0.0909	0	0.1715	0	0	0.172	0.5027	0.6033	0	0.2029	0.4002	0	0.6552	0.1303	0	0.3869	0.1113	0.6243	0.203	0.0699	0	0.1779	0.1499	0.5685	0.628	0.0826	0.344	0	0.5157	0.0755	0.1634	0.3495	0.1249	0.5064	0.4574	0.0699	0.35	0.6139	0.1638	0.124	0.1622	0.1518	0
NNT-AS1	2.4496	3.5211	1.8276	3.601	2.3129	1.4687	2.8175	3.7649	2.388	2.6837	1.8825	3.2934	2.8215	2.4792	2.0743	2.0597	1.9015	3.0648	2.9192	2.132	1.2183	4.2424	2.6346	2.4773	1.3163	3.8366	2.0975	2.4667	2.0679	1.908	3.2474	1.7816	2.5298	1.4701	2.9393	3.8826	2.7019	3.1072	2.2001	3.6205	2.773	3.2555	0.9808	2.2437	1.3186	2.2771	1.5953	1.3277	1.7159
AC073896.3	1.4589	1.0222	0.3368	0.7969	0.3445	0.5775	0.8858	1.4026	0.1193	0.9752	0.4269	0.359	0.816	0.3731	1.1637	0.7527	0.6682	0.4712	1.0939	0.544	0.3142	0.8972	0.3097	0.6949	0.4237	0.6805	0.5005	0.7426	1.3559	0.226	1.3729	0.3446	1.436	1.2968	0.2392	0.8403	0.5684	0.9725	0.2606	0.7045	1.4849	0.5838	0.6818	0.2847	0.5698	0.6039	0.79	0.2112	0.4095
AC067838.1	1.7848	1.2505	1.2755	1.5843	0.6958	0.3645	1.4375	1.5049	2.0784	1.88	1.1317	2.1753	0.7063	1.6953	1.1017	1.639	1.0965	2.26	0.8285	2.3345	0.4759	1.3591	1.1729	1.3815	1.3907	1.9879	1.2889	0.7499	2.0538	1.1124	0.9453	0.9569	0.7251	1.596	1.7208	1.5115	0.861	1.6573	1.4472	3.2014	1.687	2.2106	0.5902	1.4375	0.6041	1.8949	0.3419	0.3999	1.9641
ITGB1-DT	0.0808	0.2171	0.1516	0.3826	0.1654	2.1139	2.5515	0.1683	0.1575	0.0213	0.1793	0.2298	0.3917	0.459	0.1397	0.0791	0.0802	0.3016	0.2407	0.0653	0.0503	0.1077	0.158	0.1355	0.6272	0.3734	2.9677	2.2579	1.9278	0.7323	0.015	0.6204	0.0575	0.2918	0.2009	0.063	0.0955	0.1945	0.0313	0.0846	1.2603	0.0584	2.0692	0.0911	0.7659	0.0518	0.745	1.1028	0.2949
AC007996.1	0.6258	0.5725	0.6262	0.9413	0.4448	0.5218	0.8821	1.1588	0.3327	0.3159	0.4133	1.0753	0.3973	0.5635	0.3831	0.3935	0.414	0.5353	0.932	0.5477	0.2758	0.9173	0.5638	0.4979	0.8096	0.9487	0.6358	0.4474	1.3087	0.315	0.232	0.6227	0.5191	0.678	0.5742	0.6997	0.5635	0.5775	0.5113	0.4911	1.1009	0.3768	0.5885	0.6469	0.6532	0.4544	0.3322	0.18	0.7823
AC048341.2	0.3995	0.14	0.3747	1.1525	0.2044	0.3426	0.1126	1.7685	0.4248	0.1578	0.19	0.9586	0.2075	0.9961	0.3884	0.1675	0.7929	0.5591	0.8113	0.0807	0	0.7985	0.3446	0.5412	0.3771	1.6439	1.0692	0.514	1.7638	1.0056	0.9998	0.1022	0.426	0.4328	1.0643	0.2805	0.1012	1.0098	0.2319	1.7765	0.472	0.0866	0.6935	0.6757	0.3043	0.3839	0.7031	0.564	0
AC116366.1	0.1709	0.1198	0.0691	0.3151	0.0673	0.1015	0.2372	0.2191	0.0419	0.0831	0.075	0.4206	0.3005	1.0381	0.0852	0.1433	0.1435	0.0552	0.2777	0.0531	0.0245	0.1261	0.1452	0.2442	0.2979	0.4556	0.2815	0.1063	0.3666	0.1059	0.2047	0.1211	0.3926	0.095	0.3502	0.1969	0.0533	0.1709	0.1425	0.2889	0.4225	0.057	0.4793	0.3002	0.1068	0.1213	0.2777	0.2475	0.1439
CHASERR	3.2258	4.6964	3.3134	4.2615	3.1212	5.2384	6.9913	5.2972	3.6525	3.1044	3.2513	6.4155	4.4473	6.518	1.8789	2.4307	2.9351	3.6703	3.4439	2.8023	2.3926	2.5054	4.2493	3.4631	3.5117	4.2316	5.5608	3.3759	5.8717	3.4924	3.7741	3.0787	2.4838	5.7853	2.9106	2.5017	1.8164	4.1026	2.2956	3.8748	4.1497	4.0098	4.6326	3.3445	3.4288	3.4268	3.4043	4.5497	5.2075
AC008105.3	0.1008	0.1677	0.0473	0.8943	0.1418	0.108	0.4686	0.3279	0.0134	0.1194	0.0958	0.6715	0.5756	2.0725	0.1306	0.0845	0.3124	0.0705	0.4706	0.0916	0.0235	0.0604	0.1303	0.3314	0.3963	0.6764	0.3595	0.1852	0.5618	0.1268	0.3922	0.1031	0.188	0.1092	0.2013	0.165	0.0638	0.1364	0.1267	0.1845	0.3928	0.1419	0.2842	0.0639	0.0767	0.0678	0.2153	0.3911	0.2757
AC006435.2	0.0795	0.1114	0.1491	0.2117	0.0407	0.1363	0.3137	0.1242	0.169	0.1256	0.189	0.1695	0.8669	0.4954	0.103	0.1	0.1183	0.0556	0.3228	0.0642	0.0742	0.0635	0.3839	0.2153	0.1501	0.1033	0.2482	0.0584	0.2216	0.16	0.442	0.1627	0.339	0.0574	0.1694	0.2604	0.161	0.2009	0	0.3742	0.3005	0.0345	0.276	0.1344	0.0404	0.0917	0.0799	0.2992	0.0483
AL358394.1	0	0	0	0	0	0	0	0	0	0	0	0	0	0	0	0	0	0	0	0	0	0	0	0	0	0	0	0	0	0	0	0	0	0	0.0977	0	0	0	0	0	0	0	0	0	0	0	0	0	0
RNASEH1-AS1	1.2773	1.2246	0.9416	1.6111	0.2408	0.7591	1.8319	1.5404	0.7148	0.8763	0.3836	0.693	1.1405	1.164	1.0456	1.4655	0.8784	0.8154	0.8737	1.4392	0.8783	1.1466	1.1287	1.3008	1.0858	1.2521	1.3393	0.5355	0.906	1.5454	1.7072	0.8142	0.6213	0.7607	0.9909	1.1955	0.2724	0.9305	0.9539	0.7034	1.5249	1.0782	0.8947	0.7485	0.8874	0.6719	0.9127	1.1282	0.3816
ZEB1-AS1	0.8256	0.8009	0.4194	0.8343	0.4549	0.5338	1.2317	1.1774	0.4862	0.5418	0.5074	0.9617	0.6993	0.8551	0.4939	0.4579	0.5924	0.5688	0.5365	0.3386	0.4623	0.7921	0.7537	0.4326	0.7034	0.9243	0.6005	0.5883	1.1923	0.3197	0.6639	0.481	0.3792	0.9724	0.3654	0.9035	0.3731	0.6146	0.462	0.7708	1.2245	0.6387	0.3087	0.6123	0.4772	0.5273	0.677	0.4662	0.6025
AC010542.5	0.1284	0	0.289	0.6837	0	0.1101	0.2895	0.4011	0.273	0.2028	0.1221	0.8214	0.2667	2.7741	0.1664	0.2153	0.1274	0.1797	0.6257	0.4148	0.2396	0	0	0.1987	0.1616	0.6673	0.4581	0.2832	0.1193	0.3878	0.8567	0.1314	0	0	0.1368	0.2403	0.13	0.5563	0.0994	0.1343	0.2427	0	0.4457	0	0.1304	0.0987	0.3873	0.6041	0.3123
ZNF528-AS1	0.2714	0.3328	0.0827	0.3388	0.191	0.16	0.4591	0.4152	0.1533	0.1541	0.1129	0.5427	0.4141	0.5569	0.1319	0.1991	0.1094	0.1662	0.2894	0.1507	0.19	0.2306	0.1873	0.2429	0.2242	0.4629	0.2345	0.1497	0.3705	0.2049	0.4245	0.1823	0.2352	0.4043	0.2531	0.2858	0.0773	0.2266	0.2363	0.4171	0.2245	0.2353	0.1472	0.2654	0.1895	0.2087	0.0597	0.2474	0.2166
AC067852.5	0.6334	1.0777	0.7469	0.8031	0.7408	0.776	0.8162	1.6963	1.1544	1.0007	1.2908	2.3158	0.6579	1.0528	0.5864	0.6828	0.9877	1.7728	1.029	1.1695	0.7599	1.8809	0.4995	1.0505	0.3416	1.0973	1.2107	0.3992	0.5887	1.0021	1.5095	0.5556	0.3859	1.6991	0.5785	1.101	0.6416	1.6336	1.1205	1.6094	1.1118	1.2551	1.0209	0.9182	1.1944	1.3216	1.547	1.0218	1.2105
AC127502.2	2.524	2.9084	1.9409	1.9441	0.7898	1.9142	2.1874	4.1062	2.8167	3.6748	3.075	2.6027	1.8634	3.2073	1.8656	1.2593	2.3599	1.8392	2.8467	0.5898	1.0901	1.034	1.9719	2.325	1.0764	2.1142	2.512	2.9907	4.1295	2.5412	3.2015	2.1563	1.646	1.5066	2.5562	1.8353	0.8241	1.6119	1.9696	1.0913	1.597	1.9712	1.0139	1.6935	1.6946	2.1008	2.2867	2.3949	1.4715
AC109454.2	0.5658	0.1982	0.0708	0.2511	0.0965	0	0.4254	0.3929	0.2005	0.2235	0.5382	0.3017	0.4898	0.3919	0.489	0.4744	0.468	0.132	0.4597	0.1524	0	0.754	0.0651	0.511	0.1187	0.1634	0.673	0.2774	0.4383	0.4748	0.4196	0.4826	0	0.1362	0.402	0.1765	0.2866	0.2724	0.5839	0.9867	0.2674	0.1635	0.1637	0.2393	0.4788	0.2175	0.6639	0.1775	0.3441
AC109460.2	0.2246	0.1259	0.236	0.1329	0.0153	0.1669	0.152	0.3119	0.1433	0.1774	0.1139	0.3513	0.3577	0.6098	0.1941	0.0502	0.1486	0.1677	0.2433	0.0484	0	0.1437	0.0827	0.3013	0.1885	0.3632	0.2271	0.2092	0.2088	0.3166	0.2998	0.1379	0.1277	0	0.2234	0.2102	0.0303	0.2055	0.0695	0.2193	0.1698	0.1298	0.182	0.3292	0.1216	0.0921	0.1506	0.155	0
ITGB2-AS1	0.2816	0.3242	0.2868	1.6426	0.1235	0.1553	0.9073	1.0266	0.278	0.2543	0.2104	1.7376	1.1492	4.3634	0.1564	0.0843	0.3992	0.1408	0.9804	0.325	0.0563	0.4825	0.2082	0.6228	0.3544	2.4918	0.646	0.3402	1.1404	0.1418	0.5369	0.1853	0.7293	0.3487	0.4073	0.2824	0.0408	0.4213	0.1557	0.3999	0.8555	0.2616	0.2793	0.1191	0.1838	0.4175	0.0809	0.6436	0.6606
ZFAS1	0.7726	1.405	0.6727	1.3873	0.8148	1.2696	1.5296	1.8859	0.6898	0.7828	0.4768	2.1322	0.9925	1.5539	0.6651	0.6577	0.7843	0.8007	0.6803	1.0101	0.6329	1.0845	0.9686	0.8719	0.6607	1.8802	1.3626	0.5897	1.7815	1.1876	0.8987	0.4769	0.5912	1.1842	0.5593	0.6569	0.3226	1.1884	0.776	1.1663	2.2242	1.3141	1.4334	0.7581	0.7486	1.0157	0.9372	1.3709	2.2381
AL590723.1	0.1559	0.1639	0.4095	0.2076	0.3989	0.2675	0.1758	0.406	0.1658	0.1848	0.1483	0.2494	0.3239	0.5832	0.2021	0.1307	0.5416	0.5456	0.38	0.3779	0.8003	0.374	0.5918	0.1207	0.8832	0.6754	0.4173	0.4586	0.8696	0.5495	0.2601	0.3192	0.1663	0.6757	0.3323	0.3649	0.6318	0.2252	0.181	0.3263	0.1474	0.2028	0.406	0.1319	0.6334	0.3596	0.8625	0.0734	0.1897
ANKRD10-IT1	1.7164	1.1167	1.886	3.6456	0.8155	1.7875	3.1105	1.4046	1.6294	0.8717	1.0494	2.0919	2.8654	7.846	1.7481	0.771	2.19	1.8874	3.7845	0.6438	0	1.4703	3.4685	2.8943	2.7004	4.5669	3.7184	2.7944	4.1591	2.5305	3.6134	2.5724	4.1836	0.3542	1.8943	3.6148	1.0557	1.638	1.2336	3.72	2.6652	1.2224	2.9796	2.592	0.498	1.7437	2.8976	1.7884	0.3728
CAPN10-DT	0.1103	0.0687	0.046	0.1959	0.0251	0	0.0415	0.3192	0.1043	0.0969	0.035	0.2092	0.0764	0.2038	0.0636	0.0925	0.1582	0.0686	0.2191	0.0099	0.0229	0	0.0677	0.1708	0.1389	0.1593	0.0656	0.0631	0.2165	0	0.2591	0.0251	0.1046	0.0531	0.1437	0.0459	0.0124	0.1594	0.1518	0.2181	0.2318	0.1063	0.1915	0.1037	0.0498	0.0377	0.1726	0.1269	0.0298
AC125437.1	0.0687	0.7219	0.2577	0.2439	0.7732	0.3534	1.1617	0.7154	0.2191	0.3798	0.2613	0.879	0.4281	0.7992	0.089	0.1728	0	0.0961	0.5579	0.0555	0.2564	0.1098	0.5687	0.1595	0.778	0.1785	0.674	0.1515	0.8937	0.3458	0.2292	0.0703	0	0.2976	0.5855	0.0643	0.1392	0.248	0.5316	0.5749	0.3895	0.4764	0.2981	0.1743	0.279	0.5808	0.4145	0.6464	0.5012
ZNF561-AS1	0.571	0.4256	0.4513	0.9544	0.3544	0.3386	0.774	0.62	0.4973	0.6143	0.6702	0.6219	0.4543	0.5857	0.5276	0.6265	0.5064	0.7651	0.7797	0.5594	0.3458	0.8257	0.3856	0.6395	0.4817	0.7209	0.4985	0.2456	0.4404	0.4465	0.5878	0.516	0.4405	0.5528	0.5049	0.58	0.48	0.7984	0.6582	0.483	0.7981	0.5319	0.5009	0.4418	0.5182	0.5277	0.3116	0.5831	0.5837
AC018645.3	2.1819	4.0766	2.183	3.0434	3.8278	2.3167	3.6318	7.3587	3.8664	3.7757	2.668	2.5484	2.6981	3.1087	2.0201	2.7877	2.2684	3.199	3.0384	1.5948	0.8726	2.6582	4.0148	2.493	2.7462	3.5102	2.9658	2.9029	4.8283	3.2429	2.08	4.9981	3.767	2.4013	6.0892	3.501	2.105	3.6017	2.4928	3.0439	4.1245	2.4321	3.5171	3.4268	2.1101	3.5145	4.8067	2.3467	2.2747
AL078644.1	0.1956	0.2285	0.2447	0.0579	0.267	0.2796	0.5883	0.3396	0.0693	0.103	0.062	0.0695	0	0.0542	0.2536	0	0.0647	0.1825	0.6357	0.158	0	0.4171	0.315	0.0505	0.2462	0.0565	0.2327	0.1438	0.3031	0	0.2176	0	0.4172	0	0.139	0.3052	0.1321	0	0.2019	0.1365	0.0616	0.0565	0.1132	0.3309	0.1987	0.1003	0.0656	0	0.1586
AC004923.4	0.0664	0	0.0498	0.1178	0	0	0.1497	0.2765	0	0.0524	0.0631	0.2831	0	0.4964	0	0	0.461	0.5572	0.2156	0.0536	0	0.1061	0.1374	0.1027	0.0835	0.2874	0.0592	0.0976	0.3084	0	0.2214	0.0679	0.4246	0.0959	0	0.1863	0.0672	0.1438	0.1027	0	0	0.0575	0.1728	0.0561	0.1348	0.102	0	0.1874	0.2421
AL592295.6	7.6532	8.2525	5.8651	4.1916	7.8322	5.4231	5.1105	7.1797	7.4158	6.4105	5.5495	6.2515	4.2849	4.7593	6.2968	7.5547	6.8408	6.7988	5.776	6.6432	4.1281	4.0793	8.0711	6.2178	6.695	6.3947	3.8735	5.7268	5.2718	6.148	8.7231	7.8331	7.1193	4.5475	10.353	10.9992	6.4882	5.3115	3.4448	7.9791	2.8986	7.8116	6.9019	5.7148	4.7401	7.5111	7.0419	5.5423	5.3474
NIFK-AS1	0.9689	0.7931	0.5471	0.9026	0.4811	0.255	0.6707	1.0092	0.5406	0.9473	0.5201	1.1151	0.7175	1.2916	0.5471	0.9572	0.7235	0.4565	0.826	0.5812	0.5461	0.721	0.7745	0.9059	0.483	0.9391	0.4963	0.2257	0.633	0.5988	0.7149	0.324	0.9207	0.5959	0.5827	1.0506	0.3401	0.866	0.7128	0.7428	0.5259	0.8567	0.2831	0.6166	0.4481	0.6121	0.3184	0.5597	0.5834
AL513320.1	0.0788	0.0552	0.0592	0.2799	0	0	0.1778	0.5748	0	0	0.075	0.4204	0.1638	0.9829	0	0.1983	0.0782	0	0.6405	0.1911	0	0.1261	0.2176	0.061	0	0.0683	0.1407	0.058	0	0.1588	0.0877	0	0	0	0	0	0	0.0569	0.061	0.2475	0.4471	0.2051	0.1369	0	0.0801	0.0606	0	0	0
LINC00852	0.3324	0.1811	0.2771	0.6556	0.0756	0.0317	0.8328	0.5	0.3141	0.4376	0.281	0.7089	0.3069	2.1177	0.4308	0.1548	0.2199	0.155	0.42	0.4773	0.3101	0.1771	0.051	0.5145	0.5113	0.5118	0.5271	0.1086	0.6521	0.409	0.3696	0.0756	0.0788	0.16	0.905	0.3456	0.0374	0.4267	0.2572	1.2364	0.5235	0.2561	0.3205	0.2498	0.0375	0.3123	0.1857	0.2085	0.4042
AL031651.2	0.1787	0	0.4022	0.1586	0	0.0766	0	0.4652	0.2849	0	0.5947	0	0.0928	0.1485	0.2316	0.2247	0.0886	0.25	0.4354	0.1443	0.5002	0	0.3698	0.3457	0	0.4643	0.2391	0	0	0	0.4967	0.5486	0.5715	0	0.9519	0.0836	0.2715	0	0.1383	0.2804	0.3377	0	0	0.2266	0.0907	0.0687	0.0898	0.0841	0.9778
LMNTD2-AS1	0.1217	0.0995	0.0761	0.234	0.0208	0.0696	0.0686	0.1056	0.0863	0.0961	0.1157	0.2379	0.1896	0.2528	0.1577	0.034	0.0805	0.0568	0.1977	0	0	0.0324	0.07	0.2826	0.0766	0.2811	0.1086	0.0746	0.132	0.1225	0.0902	0.0623	0.173	0.0293	0.1081	0.0949	0.0411	0.1611	0.1727	0.0424	0.2492	0.0703	0.1408	0.1029	0	0.078	0	0.229	0.074
AF131215.5	0.2023	0.2481	0.1898	0.5837	0.1553	0.1301	0.4563	0.7639	0.0807	0.1199	0.1924	0.2158	0.2364	0.6096	0.3278	0.3393	0.3012	0.2832	0.2054	0.2452	0	0.4044	0.2618	0.4111	0.4138	0.6573	0.2482	0.2417	0.3291	0.1019	0.2813	0.1035	0.2697	0.2557	0.4582	0.3788	0.3075	0.2557	0.5481	0.344	0.6693	0.1535	0.1756	0.2353	0.0514	0.1361	0.2289	0.0714	0.0615
FAM111A-DT	0.5646	0.4918	0.3893	1.9097	0.3279	0.2617	0.6194	1.3032	0.3082	0.6027	0.3628	0.6021	0.7766	1.4964	0.5933	0.4734	0.4543	0.3417	1.0907	0.3082	0.2136	1.0491	0.7054	0.6141	0.5185	1.3879	0.3675	0.4936	0.5531	0.338	0.6958	0.3904	0.4881	0.4629	0.5853	0.6427	0.5255	0.8375	0.6259	0.4789	1.2403	0.4895	0.3311	0.271	0.2169	0.5161	0.3683	0.4164	0.3897
AC114763.1	0.1867	0.2355	0.1682	0.2652	0.0764	0.1281	0.5054	0.389	0.1191	0.2361	0.2487	0.3983	0.4268	0.4035	0.3389	0.1879	0.0741	0.1045	0.6675	0.1509	0.0697	0.2389	0.2319	0.318	0.188	0.1618	0.1	0.1922	0.3124	0.376	0.1662	0.1911	0.239	0.2698	0.2786	0.3496	0.1892	0.3507	0.0867	0.3126	0.353	0.0971	0.1297	0.0632	0.0759	0.1723	0.0376	0.2109	0.0909
AF129075.1	0.3088	0.4327	0.3708	0.3838	0.1264	0.1589	0.9054	0.3216	0.5254	0.3416	0.235	0.3952	0.3849	0.8213	0.2402	0.3625	0.3065	0.4322	0.301	0.2495	0.1153	0.7901	0.4262	0.1434	0.4664	0.2675	0.551	0.2725	0.6315	0.1866	0.3435	0.2529	0.3952	0.2677	0.3949	0.1734	0.438	0.7583	0.2868	0.517	0.5254	0.1606	0.3217	0.2089	0.1254	0.3799	0.6212	0.5231	0.3005
GATA2-AS1	0.1688	0.272	0.1773	0.2697	0.3455	0.2316	0.6472	0.8264	0.0359	0.16	0.2729	0.3241	0.1754	0.463	0.2845	0.0708	0.2178	0.3544	0.5211	0.1364	0	0.3509	0.2563	0.1045	0.3612	0.4241	0.256	0.211	0.5335	0.204	0.2253	0.1901	0.108	0.951	0.4317	0.158	0.1197	0.256	0.2482	0.3533	0.4308	0.0878	0.1465	0.157	0.0857	0.1687	0.2886	0.3019	0.3491
AC006008.1	0.4847	0.71	0.2976	1.0169	0.0902	0.3401	0.7452	0.7802	0.5153	0.4177	0.5448	0.4699	0.7781	0.3296	0.1713	0.4433	0.2186	0.3083	0.7158	0.4983	0.1645	0.2114	0.456	0.4434	0.4437	0.6871	0.393	0.324	0.5324	0.3105	1.0781	0.5863	0.2819	0.1909	1.2677	0.4949	0.5803	0.5728	0.682	0.2766	0.7913	0.382	0.4972	0.4471	0.4027	0.2032	0.3545	0.2903	0.0536
AL391121.1	1.4178	1.7575	0.6274	1.9038	1.5253	5.2377	3.2793	2.6504	1.3915	0.7467	1.141	1.7446	1.1328	0.9668	2.1205	1.0059	0.8658	1.1702	1.5356	1.0279	0.5428	2.0346	1.0034	1.3506	2.242	2.1415	3.4374	3.7153	1.4191	0.8418	2.5068	1.3023	0.5427	1.2078	2.8278	1.5312	2.0991	2.3103	2.1383	2.4723	1.5806	0.5988	2.1456	0.2767	1.9934	0.8384	1.0237	0.8211	0.3979
AC024075.1	0.4491	0.3776	0.4044	0.3189	0.0919	0.077	1.4179	0.3742	0.191	0.5676	0.0854	0.4789	0.0933	1.0451	0.6985	0.4519	0.4457	0.1257	0.5837	1.0158	0	0.1436	0.3719	0.8342	0.6783	1.2449	0.2404	0.1981	0.4174	0.1809	1.6982	0.2758	0.5747	0	1.8185	0.7566	0	0.2595	0.2781	0.9398	0.1698	0.5451	0.2339	1.1394	0.0912	0.1381	0.1807	0.0845	0.3277
AC092747.4	5.6392	6.7575	6.4463	8.2101	5.3127	3.5707	6.0022	7.438	4.679	4.8089	3.5589	7.7281	6.761	7.0741	4.2696	5.1702	7.976	4.1674	5.1375	4.0661	4.1805	4.9301	6.3459	4.5893	5.2735	7.0995	7.0521	3.72	6.2699	4.4573	4.9824	5.8797	5.0581	5.0627	5.7845	7.5969	5.3657	7.5552	4.8541	7.6097	7.6962	5.6887	5.4208	4.457	4.6026	6.0776	4.9824	6.9438	4.2307
PARTICL	1.0988	0.9125	0.4886	1.3727	0.6664	0.3839	1.5603	1.6955	0.3462	0.9002	0.8902	1.736	0.8878	1.5897	0.4748	0.7166	1.3328	1.0252	1.2563	0.9206	0.3038	0.9762	0.5616	0.882	0.6659	1.4455	1.0891	0.4488	1.2482	0.6146	1.539	0.6248	0.6944	0.7055	1.1275	1.0285	0.4535	0.7936	0.5355	1.2774	1.4617	0.7057	0.7771	0.5507	0.6612	0.9386	0.8595	0.9192	0.99
AC015922.2	0.5653	2.2775	1.2726	3.1362	1.0124	2.7877	2.7091	2.944	0.6011	0.8932	1.3441	1.9593	3.8168	4.6984	1.8319	1.7775	2.244	1.9779	2.0665	1.3701	0	3.3898	1.4628	1.0939	1.9567	2.0813	0.3782	2.3899	1.8389	1.5652	2.2006	1.5911	2.1099	2.8581	3.3131	2.1165	3.7223	3.9805	1.5313	1.7744	2.9387	2.083	2.3307	0.5976	1.4351	1.1951	1.8477	1.596	0.1719
AC011005.4	0.3667	0.1284	0	0.1627	0	0.0786	0	0.0955	0	0.0724	0	0.1955	0.3809	0.0762	0.3564	0	0	0	0.2978	0.0741	0	0.1466	0	0.4967	0.1154	0.1588	0	0	0	0	0.6117	0.0938	0.1955	0	0.0977	0.2574	0	0.1324	0	0	0.1733	0	0	0.3876	0	0	0	0.0863	0
AL355075.2	0	0.1438	0.077	0.2732	0	0.088	0	0.4274	0.1091	0	0.0976	0.1094	0.3197	0.5116	0.133	0	0.3054	0.1436	0	0.0829	0.0957	0.1641	0.2832	0.1588	0.1291	0.4444	0.3661	0.3772	0.4768	0.1033	0.1141	0.105	0.2188	0.2964	0	0.2881	0	0.2223	0	0.2147	0	0.1779	0	0.3471	0	0.0789	0	0	0
RUSC1-AS1	1.6179	0.5082	0.2931	0.3838	0.2141	0.1794	0.3303	0.2324	0.2224	0.2534	0.3449	1.0412	1.1446	0.9158	0.2712	0.2339	0.3599	0.3514	0.4305	0.1127	0.1171	0.1784	0.6352	0.5722	0.7549	0.5316	1.6672	0.2051	0.7778	0.4915	1.1479	1.1135	0.9221	0.1209	0.3716	0.248	0.0706	0.3526	0.3778	0.6421	0.4746	0.2418	0.4358	0.46	0.1841	0.6434	0.519	0.7744	0.0679
Z83745.1	0.1977	0.1559	0.4081	0.3291	0.0253	0.0212	0.3902	0.103	0.0788	0.2343	0.1646	0.4745	0.6419	0.3903	0.3204	0.0829	0.1717	0.1038	0.6024	0.0399	0.0923	0.0395	0.2388	0.2679	0.2489	0.4068	0.2205	0.1817	0.4365	0.1991	0.3299	0.3289	0.5799	0.0714	0.079	0.3008	0.0751	0.2856	0.1339	0.1293	0.3738	0.2572	0.1716	0.3345	0.1255	0.114	0.0746	0.2094	0.1503
FGD5-AS1	22.392	27.6372	17.2235	37.5259	23.1686	20.8741	37.8254	32.4358	16.8182	19.6412	16.9054	29.7457	25.8154	42.5903	24.9241	28.4292	30.3296	28.5332	40.7628	23.301	10.284	42.8394	33.2749	27.5385	23.9983	31.1501	15.729	29.0578	26.6483	24.6206	32.5542	20.5557	22.7941	31.0419	33.488	43.9544	29.7959	40.7335	25.6468	35.5059	44.4479	21.7196	25.2656	16.9683	19.333	18.4052	24.4501	21.0016	13.3922
AC008982.2	0.4974	0.5576	0.2239	0.5298	0	0.2559	0.4487	0.2072	0	0.1572	0	0.2122	0.31	1.0748	0	0.0834	0	0.4177	0	0.0804	0	0	0.2746	0.308	0.5008	0.6032	0.5324	0.512	0.3698	0	0.2213	0.2036	0	0	1.06	0.1862	0.2015	0.1437	0.077	0.2082	0.2821	0.0862	0.1727	0.673	0	0.0765	0	0.4681	0
LINC00663	0.7581	0.5312	0.2887	0.5725	0.3242	0.097	0.4466	0.825	0.4692	0.5274	0.6242	0.6878	0.4349	0.3574	0.4987	0.7495	0.5839	0.3642	0.5147	0.2925	0.1584	0.3438	0.5543	0.2978	0.4557	0.6175	0.2019	0.2413	0.326	0.1595	0.7173	0.1969	0.6516	0.7355	0.639	0.9002	0.5846	0.4985	0.4466	0.7459	0.2674	0.6377	0.1473	0.2584	0.2298	0.435	0.3186	0.181	0.3578
BX255925.4	0.241	0.0844	0	0	0	0	0.1359	0	0	0	0	0	0	0	0	0	0	0	0	0	0	0	0.0831	0	0	0.1044	0	0	0.448	0	0.134	0	0	0	0.1284	0	0	0	0	0	0.1139	0	0	0	0	0	0	0.2268	0
AC245884.8	0.1672	0.1171	0.3345	0.3463	0	0.3346	0.377	0.3483	0.1185	0.1321	0.159	0.2971	0.2894	0.3705	0.2167	0.1869	0.7189	0	0.9959	0.045	0.208	0	0.2692	0.1294	0.2806	0.3862	0.0994	0.1639	0.9841	0.0561	0.3099	0.057	0.5943	0.0805	0.2969	0.0522	0.2258	0.2012	0.2588	0.2332	0.158	0.1449	0.0484	0.1414	0.2264	0.3427	0.1121	0.1049	0
AL358472.3	0.9454	0.414	0.7094	1.5734	0.8465	0.304	0.7995	1.477	0.2513	0.2801	0.3372	0.3781	0.8592	1.1786	0.3063	0.4954	0.8209	0.1654	0.384	0	0.3308	0.7558	0.2446	0.4573	1.0411	0.3071	1.0541	0.2607	0.5491	0.5949	0.1314	0.2419	0	0.5121	0.5037	0.4424	0.3591	0.0853	0.5488	0.6182	0.2234	0.4098	0.9231	0.3997	0.96	0.4542	0.4754	1.0009	0.7186
AC004263.2	0.1461	0.1901	0.1566	0.2223	0.0641	0.2864	0.2824	0.2391	0.0888	0.0659	0.1191	0.2893	0.3685	0.8152	0.1352	0.1225	0.0621	0.1752	0.2034	0.1012	0.0389	0.0667	0.1008	0.3554	0.2364	0.3796	0.6329	0.2301	0.834	0.2311	0.3946	0.1922	0.178	0	0.2224	0.1953	0.1691	0.3316	0.0969	0.7424	0.1578	0.0905	0.3441	0.3177	0.0848	0.0963	0.4198	0.1375	0.1015
AL360181.4	0.7319	0.2564	0.5492	0	0	0	0.4127	0.3812	2.7238	4.3368	0.3481	1.1709	0	0.3042	0	0	0	0	0	0	0.3415	0	0.7576	1.1331	0	0	0.6529	0	0	0	2.4422	0.3746	0	0	0	1.0277	0.7415	0.2643	1.133	1.9146	0.6918	0.3173	0	0.3095	0	0.2814	0	0.3444	0
AL137077.2	0.0915	0.1923	0.0687	0.1895	0.2497	0	0.2751	0.1906	0.0973	0.0723	0.029	0.3578	0.095	0.1014	0.2372	0.1023	0.1816	0.0854	0.2973	0	0.0285	0.1463	0.1052	0.1888	0.0768	0.1321	0.1088	0.0673	0.1984	0.1228	0.4749	0.1561	0.1301	0.3084	0.195	0.2569	0.0309	0.1101	0.1416	0.1915	0.2018	0.1851	0.0265	0.1805	0.0619	0.1172	0.2454	0.1435	0.1113
AC132872.3	0.3119	0.2731	0.468	0.4844	0.3989	0.6018	1.1429	0.3248	0.2487	0.308	0.6674	1.3303	1.1338	0.7776	0.9095	0	0.2321	0	0.1267	0.2519	0.1455	0.1247	0.3766	0.3621	0.8832	0.8105	2.156	0.6879	1.3043	0.628	1.1273	0.8778	0.3326	0.1126	0.7477	0.4379	0.2369	0.4504	0.3017	0.3263	1.2527	0.0676	0.609	0.3297	0.3167	0.4795	1.333	0.8805	0.2845
SNHG14	0.1724	0.1558	0.1074	0.349	0.1678	0.2195	0.3455	0.2683	0.134	0.1801	0.1115	0.354	0.1795	0.4474	0.1701	0.1388	0.158	0.1719	0.3321	0.169	0.0829	0.2443	0.2335	0.2254	0.2225	0.3333	0.1527	0.1417	0.4238	0.1216	0.286	0.1314	0.2423	0.2565	0.3222	0.2681	0.1106	0.2493	0.1956	0.3679	0.2041	0.1862	0.1698	0.1915	0.0922	0.1704	0.1412	0.2018	0.0759
AC008738.2	0.2428	0.5103	0.1822	0.2155	0	0.1041	0	0.2529	0.1291	0.3836	0	0.2589	0.1261	0.1009	0.3147	0.4071	0.1205	0.5097	0.1972	0.2942	0.2266	0.1941	0.4188	0.3758	0.3056	0.1052	0.3248	0	0	0	0.675	0.1242	0.2589	0	0.6467	0	0.2459	0.3507	0.2818	0.254	0.1147	0.2105	0.1054	0.308	0	0.28	0	0.1142	0.2953
AC006213.5	0.1703	0.2386	0	0.3023	0	0.5841	0	0.7094	0	0.1345	0	0.1816	0.1769	0.5661	0.2207	0.1428	0.338	0.2383	0.5533	0.4127	0.1589	0.8168	0.3525	0.2636	0.2143	0.295	0	0	0.3165	0.3429	0.7575	0.3486	0.7263	0.246	0.3629	0.1594	0.1725	0.123	0.2636	0.7126	0.1609	0.5905	0	0.144	0.3458	0.3927	0	0.4807	0
AC008870.2	0	0.302	0.1078	0.5951	0.147	0.3286	0.216	0.4988	0.1528	0.0757	0	0.6639	0.398	0.5174	0.0621	0.1205	0.0951	0.067	0.4668	0	0	0.0766	0.1983	0.0741	0.2411	0.3734	0.4272	0.0704	0.4006	0.1447	0.3196	0.098	0.6128	0	0.051	0.0448	0.1455	0.0692	0.0741	0.1503	0.679	0.1661	0.0831	0.162	0.2432	0.1473	0.4816	0.4056	0.2912
UBL7-AS1	0.5613	0.6194	0.3264	0.7847	0.5887	0.2768	1.0601	0.9353	0.5072	0.7094	0.5738	0.2993	0.5393	0.723	0.4183	0.6	0.6684	0.6677	0.8435	0.5894	0.3797	0.7404	0.6874	0.6842	0.7771	1.1183	0.5883	0.4333	0.3391	0.4521	0.8427	0.3447	0.419	0.7499	0.5831	0.788	0.6965	1.0539	0.7385	0.8221	0.9416	0.5839	0.4872	0.4509	0.399	0.3991	0.3951	0.6074	0.3072
LINC02038	0	0.1048	0.1122	0.3981	0	0.171	0.0562	0.1038	0.053	0.0394	0.0474	0	0.1553	0	0.323	0	0.0495	0.0697	0.2429	0	0	0.4782	0.1376	0	0.0627	0.1727	0.0445	0.0366	0	0	0.5543	0.3571	0.2126	0	0.0531	0.2332	0.0505	0.144	0.0386	0.1043	1.3661	0	0	0	0	0.0383	0.1002	0.0938	0
AC011468.5	0.3278	0.1378	0.0492	0.2328	0	0.1687	0.5175	0.0683	0.2091	0.1554	0.1871	0.5593	0.2724	0.218	0.085	0.1649	0.0651	0.367	0.213	0.3178	0	0.2097	0.3619	0.5582	0.0825	0.3408	0.2339	0.1928	0.1828	0.066	0.2917	0.0671	0.1398	0.1894	0.2096	0	0.1328	0.142	0.3552	0.2744	0.3098	0.1705	0.0569	0.1663	0	0.5544	0	0.3702	0.1595
ARRDC1-AS1	2.9466	1.89	1.5571	4.1872	1.3732	1.5779	3.3069	3.5733	3.28	2.3497	2.184	4.7504	2.9745	3.1043	2.349	2.4938	2.7319	2.5169	2.7195	2.6598	2.2979	4.0702	2.2814	2.345	2.2461	3.1757	2.1225	1.424	3.8186	2.3678	2.7387	2.5911	3.1864	2.6777	2.4912	2.9393	2.046	2.6974	2.9872	3.2277	3.3472	2.3627	2.2093	2.4568	2.3038	2.6694	2.2678	2.7339	3.8531
MIR3936HG	0.6322	0.7842	0.5833	0.8003	0.3606	0.6666	0.6661	0.9175	0.4959	0.6059	0.4337	1.0941	0.8612	0.6891	0.5105	0.643	0.6274	1.0298	0.825	0.8037	0.5996	0.464	0.6579	0.8824	0.4957	0.9427	0.5454	0.381	1.0017	0.48	1.1296	0.6683	1.2377	0.3593	0.8062	1.1252	0.2625	1.1227	0.6738	0.7157	0.6269	0.8895	0.4498	0.9115	0.4315	0.478	0.5107	0.4096	0.4412
AL080317.1	0.2124	0.3969	0.1063	0.1886	0.0725	0.3037	0.1198	0.295	0.2259	0.1119	0.0674	0.6797	0.0736	0.3531	0.0459	0.2078	0.3162	0.0991	0.1726	0.0572	0.033	0.1132	0.0977	0.137	0.2674	0.2454	0.3474	0.0521	0.6582	0.3921	0.4332	0.1087	0.3021	0.2046	0.3773	0.0994	0.1076	0.2046	0.0548	0.3705	0.3347	0.2456	0.0922	0.2695	0.036	0.2178	0.1781	0.1	0.0861
AC018521.6	0.7319	0.5128	0.6591	1.4293	0.2996	0.7533	1.8157	1.3722	0.7782	0.4626	0.4177	1.405	0.6082	1.46	0.759	0.6137	0.2905	0.6146	1.6648	0.8278	0.5464	1.8727	1.1111	0.4532	1.474	0.5073	0.5223	0.7534	0.5442	1.3265	0.9769	0.4495	0.9366	2.749	2.0279	1.2332	0.5932	1.0572	1.8128	1.838	1.3836	0.7615	0.8894	0.3714	1.1892	0.2251	0.7361	0.4133	0
AC083799.1	6.3591	14.1594	9.0988	10.7629	8.5484	7.3024	13.1863	14.8182	7.9645	9.1533	7.1243	12.5286	7.8369	11.8244	6.0772	6.823	8.0755	9.3523	9.2806	7.4447	6.1354	5.5151	9.4823	7.8002	11.2595	9.2435	12.2105	9.6284	17.4804	10.6346	6.7728	9.0458	6.5512	12.9223	9.8197	9.8865	11.4644	10.0022	9.0509	10.1494	15.6373	7.5689	12.7697	7.6109	6.4027	8.286	11.4901	12.8819	11.9293
AL603832.1	0.2184	0.0765	0	0.4847	0	0	0.1232	0	0.1161	0.0863	0	0.6989	0.2269	0.0908	0.1416	0.0916	0.6503	0	0.1774	0.2647	0	0.1746	0.3768	0.3382	0	0.5677	0	0.0803	0.6091	0.11	0.6074	0	0.2329	0	0.1164	0.2045	0.1106	0	0.0845	0.2286	0.2065	0.2841	0.2844	0.2771	0	0.084	0	0.2056	0
FMR1-IT1	0.2859	0	0.1073	0.5076	0.1463	0	0.1612	0.1489	0	0.2259	0	1.2198	0.1485	1.5448	0.1853	0.1199	0	0	0.2323	0	0	0.2286	0.1973	0.664	0.3599	0.6193	0.1275	0.1051	0	0.144	0.9541	0.1463	0	0.2065	0.7618	0.4015	0	0.2065	0.1107	0.5984	0.2703	0	0.2482	0.3627	0.1452	0	0	0.1346	0
AC004908.2	0.0854	0.7183	0.1923	0.6067	0.7869	0.5862	0.4817	0.7119	0.0908	0.135	0.4063	1.0933	0.355	0.9231	0.2215	0.2865	0.6783	0.1196	0	0.2761	0	0.2732	0.2948	0.4629	0.3226	0.5181	0.5335	0.1885	1.1911	0.5161	0.5701	0.1749	0.3644	0.4937	0.4552	0.3998	0.2596	0.1851	0.1322	0.5363	0.646	0	0.3708	0.2168	0.2603	0.4598	0.7733	0.2412	0.3117
SNHG16	3.5656	3.5872	1.6945	4.0414	4.2571	5.2847	6.2885	8.2273	3.548	4.4997	2.2955	3.4709	3.9886	3.1762	3.5789	4.3311	2.7219	4.9134	3.7876	3.8259	1.7575	3.9472	4.9585	3.2552	4.925	4.5302	3.6618	3.7374	5.2598	5.0903	4.2096	3.2096	3.6462	4.6487	4.2281	5.5623	4.1029	4.5426	3.9908	5.1942	4.2947	4.6131	5.9516	2.8917	3.9178	3.1488	3.6871	3.0974	3.7585
AC016590.3	0.521	0.1369	0.1466	0.5203	0.0666	0.1117	0.2203	0.6783	0.0692	0.2573	0.1858	0.2778	0.0676	0.2706	0.2533	0.3276	0.1293	0.2734	0.4232	0.2105	0.1823	0.729	0.1798	0.3529	0.3279	0.1693	0	0.1915	0.3027	0.459	0.3622	0.0667	0.1389	0.1882	0.4164	0.3048	0.066	0.1881	0.3528	0.2726	0.2462	0.6211	0	0.0551	0.1323	0.1001	0.131	0.1226	0.1584
AC004223.4	0.1477	0	0.2217	0.2622	0	0.38	0	0.3077	0.1571	0.2334	0.1405	0.1575	0.1534	0	0	0	0.2932	0	0.24	0.2387	0	0	0	0.1143	0.5577	0	0.3953	0.3258	0	0.2974	0.6571	0.1512	0	0.4267	0.3148	0	0	0.1067	0	1.0819	0.1396	0	0.3846	0.3748	0	0	0.4457	0	0
STARD7-AS1	0.6445	0.6229	0.3252	0.9864	0.3867	0.2478	1.015	0.8218	0.4844	0.6233	0.5285	0.9007	0.8196	1.1268	0.5762	0.4566	0.4852	0.4355	0.9388	0.6643	0.2489	0.8174	0.3067	0.7397	0.5315	1.0012	0.4758	0.4657	0.6713	0.6601	0.8281	0.4663	0.7584	0.3853	0.7697	0.6657	0.3377	0.8507	0.9031	0.6976	0.9978	0.5877	0.4051	0.4981	0.6658	0.5382	0.5029	0.3033	0.6082
AC016737.1	0.1837	0.0322	0.0345	0.0408	0	0.0394	0	0.1913	0	0.1088	0	0.2448	0.2862	0.1527	0.0595	0	0.0456	0	0.1492	0	0.0428	0	0.0317	0.1777	0	0.0796	0.041	0.0675	0.3414	0.0925	0.1021	0.047	0.1959	0	0	0.043	0	0.0663	0.0711	0.1922	0.1302	0.1194	0.0399	0.0777	0	0.0706	0	0.0432	0
LINC02604	1.7245	1.2182	0.7807	2.4921	0.8168	1.0511	2.2177	2.4344	1.6517	1.0471	1.247	4.3772	2.7683	1.9781	1.367	1.1113	1.1315	1.5358	2.8248	0.7253	0.931	1.3901	2.2421	1.8974	1.8655	1.8025	1.7036	1.0688	3.4572	2.1524	3.614	1.9255	3.7082	1.8116	1.4427	2.0143	0.3609	1.5542	1.5773	2.5499	2.3573	2.0387	1.4102	1.4584	1.1722	2.1475	3.053	1.5961	0.8494
SNHG12	0.3449	0.588	0.5089	0.9184	0.3529	1.0549	1.1925	1.7361	0.3667	0.3814	0.5139	1.606	0.9195	1.7389	0.4023	0.3566	0.6959	0.6275	1.0459	0.195	0.1609	0.3493	0.3728	0.7474	0.709	0.9461	1.1075	0.803	3.6434	0.5671	0.8438	0.5295	0.662	0.8303	0.7962	0.538	0.0932	0.6476	0.5605	1.1787	1.6298	0.598	1.357	0.3694	0.8638	0.5833	1.8267	1.071	0.6711
AL139288.1	0	0.1417	0	0	0	0	0.114	0.4213	0.1075	0	0	0.1078	0	0.3362	0	0	0	0	0.1643	0.0817	0	0	0.0698	0.0783	0	0.0876	0	0	0.2819	0	0	0	0	0	0	0	0	0.073	0.0783	0	0	0	0	0.0855	0	0	0	0	0
PVT1	0.0373	0.0551	0.059	0.0959	0.0583	0.1129	0.1019	0.1535	0.0481	0.0683	0.0355	0.0964	0.0857	0.3299	0.0484	0.0494	0.0527	0.0303	0.0862	0.0381	0.0183	0.0503	0.0868	0.0593	0.0767	0.1379	0.142	0.039	0.1297	0.0851	0.0721	0.0382	0.0545	0.0312	0.0754	0.0625	0.0318	0.1036	0.0624	0.0555	0.0799	0.0596	0.0785	0.0349	0.0519	0.0514	0.0652	0.0925	0.1243
SNHG3	1.7035	1.1263	1.2243	1.512	0.6752	1.3786	2.0696	3.7234	0.8673	1.3457	0.6731	2.5714	1.0343	3.0609	0.4509	0.9052	0.7857	1.1752	0.9355	0.7656	0.5597	0.7097	0.9933	1.4021	0.9512	1.9017	1.6801	1.1731	5.3518	1.1474	1.4143	0.5402	0.6396	1.0051	0.7798	1.6057	0.6684	1.4555	0.9006	1.3054	2.143	1.1648	1.9888	0.9435	1.474	0.8946	3.1489	1.3773	1.6779
AC124045.1	0.0753	0.3343	0.1131	0.312	0.1799	0.1938	0.6512	0.3138	0.0534	0.1785	0.0478	0.2678	0.3391	0.5426	0.1627	0.1474	0.3987	0.2811	0.1632	0.1014	0	0.2409	0.2079	0.2527	0.1264	0.4568	0.448	0.2215	0.5601	0.2023	0.0838	0.1799	0.2678	0.3264	0.3746	0.141	0.0763	0.2176	0.1943	0.4992	0.4509	0.1306	0.3269	0.2548	0.153	0.2317	0.1263	0.449	0.0305
GUSBP11	0.0884	0.1062	0.0616	0.1794	0.0194	0.0433	0.2065	0.0592	0.047	0.0898	0.0541	0.2627	0.2165	0.2205	0.0737	0.0159	0.0564	0.053	0.1539	0.0459	0	0.0202	0.0959	0.1907	0.0636	0.2025	0.0902	0.0743	0.3111	0.0254	0.1827	0.084	0.1482	0.0821	0.1683	0.0887	0.0128	0.1323	0.0978	0.1388	0.3224	0.0821	0.1645	0.1496	0.0449	0.0923	0.127	0.0713	0.023
PICSAR	0	0.1406	0	0	0	0	0	0	0	0	0	0	0	0	0	0	0	0	0	0	0	0	0	0.1036	0.0842	0.058	0.0597	0	0	0	0	0	0	0	0	0.1252	0	0	0	0	0	0	0	0	0	0	0	0	0
AL662791.1	0.3094	0.6503	0.1161	0	0.1583	0.1327	0.6978	0.4834	0.329	0.3666	0.1471	0.33	0.3214	0.3857	0.8021	0.5188	0.1535	0.2165	0.5027	0.125	0	0	0.2135	0.2395	1.1683	0.5361	0.138	0.1137	0.5751	0.1558	0	0	0.3299	1.1173	0	0.8688	0	0.4469	0.2395	0.1619	0.1462	0.1341	0	0.2617	0.1571	0	0	0.2912	0
AL132800.1	0.9607	1.22	0.4844	2.465	0.5377	0.309	1.5403	1.4696	0.7022	0.9487	0.7424	0.8964	1.4189	0.8858	0.9145	0.9565	0.9087	0.8823	1.4632	1.5158	0.3362	1.8482	1.0979	0.7204	1.0202	1.1963	0.4285	0.6512	0.6697	0.5441	1.0685	0.7067	1.0244	1.1058	1.4076	1.5174	1.1557	1.0949	1.185	1.8376	1.589	0.8589	0.6254	0.4951	0.4116	0.4731	0.5133	0.5792	0.5112
AC116407.2	0.6843	0.2797	0.214	2.2271	0.2334	0.3912	0.3858	0.8909	0.3031	0.2252	0.2712	0.7297	1.4808	0.8057	0.1478	0.2391	0.1698	0.3192	1.0191	0.0921	0.2129	1.0942	0.7476	0.5738	0.2153	0.3458	0.5595	0.2516	0.689	0.1722	0.5708	0.1751	0.2432	0.2471	0.2431	0.8006	0.1155	0.453	0.5737	0.2387	2.641	0.4449	0.2475	0.3858	0.2895	0.2192	1.147	0.966	0.1387
RAD51-AS1	1.3043	0.7433	0.6786	1.3275	0.2136	0.3878	0.7844	1.3403	0.4068	0.632	0.4962	1.8175	1.6438	3.729	0.4283	0.5541	0.6213	0.4624	1.1019	0.3793	0.1298	0.5283	0.48	1.3999	0.788	1.6119	0.8842	0.4603	1.2284	0.4377	1.5473	0.2492	0.853	0.3266	1.2972	1.0906	0.2819	0.5275	0.7268	1.2009	1.2985	0.8745	0.4981	1.0736	0.2825	0.8423	0.5946	0.851	0.6345
SNHG6	19.1127	19.2879	14.2831	21.6428	13.2411	18.4151	28.5133	27.3617	14.4257	22.6487	14.7741	36.2354	18.8319	29.482	13.3556	18.4984	16.9378	23.942	16.8675	22.2711	18.3862	18.8655	15.5218	19.9075	16.2352	23.6091	17.8914	10.7852	27.852	15.7984	17.6705	10.7068	13.7552	28.063	10.5603	19.3619	8.2466	25.4191	14.2752	17.8168	25.0901	33.8907	17.6817	16.363	15.2551	16.4472	16.9676	23.9085	32.9085
AC004492.1	0.0661	0.2315	0.1984	0.4107	0.0676	0.2834	0.149	0.2754	0.0703	0.2089	0.0629	0.0705	0.8925	0.6592	0.1713	0.1108	0.1968	0.185	0.2148	0.2136	0.0617	0.7398	0.6385	0.2558	0.2496	0.4008	0.059	0.2916	0.1229	0.732	0.147	0	0.141	0.2864	0.4226	0.3093	0	0	0.3581	0.3458	0.2499	0.0573	0.3442	0.2795	0.2685	0.2541	0.1994	0.0622	0.0804
AL162595.1	2.5307	2.5612	1.3109	2.6924	1.0041	0.9749	2.2734	3.0658	1.9846	2.1174	1.4396	2.501	1.8146	1.6757	1.4657	2.5834	1.5021	1.8672	2.4008	1.3726	1.1892	1.942	2.6049	2.0699	1.619	2.3892	1.3609	1.6275	1.9629	1.2409	2.7348	1.3716	2.8071	1.4432	3.1238	3.3655	2.2424	2.4757	2.3384	2.7981	2.4428	1.888	1.1736	1.7961	1.2637	1.849	0.9567	0.8671	1.368
NFYC-AS1	0.2907	0.224	0.1091	0.2322	0.0297	0	0	0.1817	0.2164	0.1837	0.1382	0.341	0.302	0.7731	0.1507	0.1462	0.4904	0.1221	0.1417	0.1644	0.0543	0.093	0.2608	0.36	0.2561	0.4029	0.1297	0.0855	0.2432	0.2049	0.6143	0.0595	0.31	0.084	0.1549	0.1905	0.0589	0.2099	0.2475	0.8212	0.2198	0.126	0.328	0.1967	0.1181	0.2235	0.2047	0.1368	0
AC009403.1	1.1107	2.9099	0.9784	1.1359	1.3344	0.8283	1.9331	2.2886	1.6174	1.526	1.1712	2.987	1.1788	1.5452	1.0954	1.2147	1.0783	2.0952	1.9614	1.9897	0.8112	1.0039	1.7161	1.2148	1.1548	1.8616	2.1108	0.8522	1.2119	1.094	1.4502	1.0133	1.0814	1.6393	1.8268	1.808	1.6878	1.552	0.9718	2.5264	2.3507	1.0886	1.0689	1.4294	0.7111	1.4665	1.0199	0.8635	2.3201
LINC00205	0.3733	0.2931	0.3236	0.6113	0.1317	0.2374	0.704	0.6771	0.308	0.4322	0.2632	0.6658	0.341	0.9308	0.4756	0.3076	0.3769	0.2252	0.5333	0.3224	0.0781	0.5661	0.2265	0.3039	0.6076	0.8531	0.3043	0.3833	0.4666	0.1685	0.6872	0.1647	0.2745	0.3905	0.7956	0.4579	0.1434	0.4323	0.3089	0.7879	0.6327	0.4185	0.2849	0.3647	0.1307	0.2969	0.1554	0.2362	0.3053
AC092368.3	2.2809	3.7362	3.4232	1.8331	2.5866	2.9343	4.7269	5.3293	5.7025	5.4789	4.4267	6.5414	2.9456	5.0468	3.5958	2.3002	1.7742	2.8472	7.8622	4.8308	1.8409	3.6966	0.8933	2.6721	4.8882	4.8597	1.9797	2.153	4.4118	2.2655	6.2393	3.3441	0.9861	5.2539	5.3866	4.1545	1.8111	5.0531	1.7415	4.2893	6.4385	4.4093	6.4477	2.9456	3.8499	1.4218	0.031	3.3069	2.0619
ARIH2OS	1.7414	1.1212	0.5297	0.9608	0.4816	0.3633	1.0614	2.5	1.201	0.8551	0.6714	2.2084	0.9288	2.034	0.244	0.9471	0.9341	0.5269	2.0645	0.4182	0.1757	1.2041	0.4222	1.6028	0.5924	0.6931	0.7137	0.2768	0.9623	0.5686	1.1516	0.6262	1.5056	0.8158	1.003	1.4097	0.7151	1.0876	1.0563	1.0833	1.7793	0.9385	0.8987	0.8358	0.7169	0.9045	0.5207	0.6201	0.6297
CHROMR	0.1837	0.3453	0.2488	0.855	0.11	0.196	0.5102	0.4526	0.081	0.2159	0.2003	0.4204	0.4142	0.6442	0.2323	0.1803	0.3601	0.1881	0.3931	0.2316	0.1003	0.2866	0.3061	0.2844	0.2368	0.4929	0.1998	0.2075	0.2873	0.2481	0.284	0.1467	0.258	0.3106	0.4153	0.3816	0.2269	0.3947	0.2947	0.3375	0.6691	0.2175	0.2294	0.2576	0.1137	0.2411	0.2478	0.2656	0.1253
TMPO-AS1	1.0226	0.4606	0.3837	0.8947	0.1794	0.3132	0.7577	0.6695	0.5592	0.8078	0.3057	0.7322	0.4552	0.5828	0.303	0.5634	0.8988	0.8587	0.4984	0.4249	0.4635	0.8409	0.4939	0.4523	0.331	0.5821	0.3128	0.2793	0.2172	0.7942	0.8611	0.2691	0.81	0.6331	0.2958	1.0255	0.3552	0.6541	0.848	0.7031	0.5937	0.8992	0.4691	0.383	0.2819	0.876	0.2498	0.4949	0.2665
AC016065.1	0.6853	0.3279	0.4515	0.816	0.1711	0.2294	0.9612	0.9401	0.3732	0.4357	0.3179	0.7843	0.5729	0.9724	0.26	0.4625	0.9621	0.6082	0.7332	0.7022	0.2184	0.7751	0.4844	0.4528	0.3997	0.5502	0.4026	0.5039	0.6214	0.2524	0.7622	0.2395	0.3921	0.4829	0.3562	0.5319	0.508	0.7605	0.4398	0.5596	0.5213	0.6811	0.2902	0.622	0.2716	0.3855	0.4875	0.3932	0.6302
RPL37A-DT	0.3167	0.2774	0.1981	0.2343	0.2431	0.0905	0.2083	0.1649	0.1403	0.1668	0.2008	0.2815	0.0548	0.2413	0.3079	0.2213	0.131	0.4063	0.1286	0.1919	0.1478	0.1688	0.1821	0.2043	0.0664	0.1372	0.1177	0.0776	0.1472	0.0531	0.1174	0.1351	0.394	0.2288	0.1406	0.1729	0.2139	0.2859	0.2451	0.3038	0.2495	0.3661	0.0687	0.2232	0.1608	0.2435	0.1593	0.0745	0.2889
AC116914.2	0.5056	0.1181	0.2529	1.0471	0	0	0.19	0	0.1792	0.2663	0.3206	0.1797	0.3501	1.5407	0.4369	0	0.3345	0.4717	0.2738	0.8169	0	0	0	0.7826	0.2121	1.7519	0.1503	0	0.9398	0.8484	0.3749	0.1725	0.7188	0	0	0	0	0.3651	0.2609	0.8816	0.6371	0.1461	0	0	0.1711	0.5182	0.6779	0.4758	0.205
AC002398.1	0.1148	0.3219	0.0862	0.3058	0.2351	0	0.518	0.4785	0.2442	0.0907	0.1092	0.7349	0.1193	0.3818	0.1489	0.1926	0.2279	0.1607	0.1866	0.1856	0.3215	0.3673	0.0792	0.0889	0.1446	0.398	0.1025	0.1689	0.8539	0.1156	0.2555	0	0	0.6636	0.1224	0.43	0.1163	0.1659	0.1778	0.1202	0.5428	0.0996	0.0997	0.2914	0	0.1766	0.1155	0.5404	0.1397
AC114730.3	0.1679	0.0588	0.126	0.2236	0.0859	0.072	0.0947	0.3498	0	0.1327	0.0799	0.6269	0.8723	0.2094	0	0	0.1667	0.1175	0.4093	0.0678	0	0.1343	0.0579	0.26	0.1057	0.4365	0.2996	0.0617	0.5463	0.0845	0.7472	0.0859	0.7164	0	0	0.0786	0.0851	0.1819	0.065	0.3514	0.1587	0.1456	0.2187	0.142	0.1705	0.1291	0.4223	0.079	0
AC090587.1	0.6514	0.1956	0	0.3304	0.0952	0.0798	0.3148	0.2908	0	0.0735	0.0885	0.1985	0.1933	0.3867	0.2412	0.3121	0.1847	0.2605	0.6047	0.2255	0.1737	0.8928	0.0642	0.072	0.3514	0.6449	0.166	0.2737	0.0865	0.1874	0.621	0.0952	0.5954	0.1344	0.3966	0.1742	0.2828	0.2016	0.4321	0.6815	0	0.3227	0.2423	0.1574	0.189	0.1431	0	0.3503	0
AP005899.1	0.3606	0.1895	0.4735	0.08	0.2768	0.8504	0.2033	0.1878	0.5751	0	0.0857	0.0961	0.2809	0.5994	0	0.0756	0.0895	0.3785	0.2929	0.0728	0	0	0.2488	0.2093	0.3404	0.2343	1.2062	0.5302	0.9216	0.4538	0.3008	1.0149	0.3845	0.2604	0.4803	0.2531	0.274	0.7161	0.2791	0.5659	0.5112	0.2345	0.8607	0.8386	0.1831	0.2772	0.9066	0.5939	0
FBXL19-AS1	0.0869	0.2087	0.1677	0.3305	0.0889	0.0639	0.4059	0.181	0.0924	0.1765	0.1653	0.1986	0.1289	0.4333	0.1609	0.1145	0.1848	0.0695	0.2622	0.0602	0.0463	0.0992	0.137	0.2402	0.1718	0.3871	0.1329	0.1734	0.2192	0.2374	0.1657	0.1652	0.3706	0.0896	0.2248	0.3369	0.1383	0.1882	0.1153	0.3247	0.3168	0.1399	0.0646	0.1679	0.1512	0.105	0.0749	0.1285	0.0604
AC002128.1	0.2413	0.0338	0.1811	0.1285	0.0988	0.0414	0.1633	0.1508	0.3079	0.1525	0.2754	0.2059	0.1504	0.2808	0.0626	0.0809	0.2395	0.1351	0.0784	0.039	0	0.0772	0.2331	0.411	0.1823	0.2927	0.1722	0.071	0.314	0.0972	0.5905	0.0988	0.3088	0.1394	0.2057	0	0	0.2092	0.1494	0.1515	0.1825	0.3348	0.3352	0.4082	0.049	0.1113	0.2913	0	0
AL391834.2	1.2574	1.0069	0.8762	1.4351	1.6545	1.0784	1.3166	1.5903	1.528	1.7739	0.6834	1.4368	1.7726	0.9704	1.8628	1.5062	1.2479	1.5084	2.1888	0.7256	0.922	1.4362	0.8677	0.7647	1.1305	1.9452	0.7211	0.9906	1.8365	0.4522	1.5983	2.1144	2.8733	1.0379	1.9142	1.6814	1.0918	1.6216	1.7379	1.9735	1.613	1.3238	1.5592	1.2913	0.456	1.5882	1.8066	1.1834	0.8739
AC011461.1	0.1374	0.1925	0.2062	0	0	0	0	0.4292	0.1461	0	0	0	0.1427	0.3425	0.3561	0	0.409	0.3845	0.6695	0	0	0.2197	0	0	0.3458	0.119	0.2451	0	0.2553	0	0.1528	0.1406	0	0.3969	0.2928	0.1286	0	0.2976	0.1063	0.5749	0.2597	0.1191	0.5962	0.1162	0.1395	0	0.1382	0.5171	0
NRAV	1.0856	1.3559	1.2131	1.5606	1.1472	0.9513	2.2619	1.9787	0.7277	0.839	1.2457	1.4471	1.3483	1.5789	2.0342	1.1477	1.0773	1.5193	1.572	1.2869	0.7378	1.4151	1.4656	1.4796	2.5693	1.7582	0.9579	0.9977	2.1496	0.8435	0.9449	1.0507	1.1828	0.8182	1.9364	1.2812	1.6137	1.5254	1.2329	1.4198	2.844	1.0639	0.6965	0.9181	0.8867	1.2156	0.7951	0.8551	1.1194
AC009318.3	1.0724	0.8197	1.0242	1.2116	0.9978	0.5853	0.8795	1.2186	0.9329	0.8472	0.7418	0.9358	0.5064	0.7293	0.5055	0.1635	0.5805	0.5458	0.4752	0.8664	0.5459	0.7795	1.6146	0.3773	0.4908	1.098	0.4349	1.0036	1.9029	0.7853	1.1928	0.6985	0.6238	0.4225	1.2467	0.6388	1.0864	1.3378	0.9055	0.9181	0.9215	1.0143	0.8462	0.9894	0.396	0.8245	1.1766	0.6423	2.2531
PRKCZ-AS1	0.3394	0.1189	0.1486	0.5272	0.1158	0.194	0.4146	0.5008	0.1804	0.2681	0.2959	1.0255	0.5582	0.5171	0.7332	0.166	0.2526	0.1583	0.4595	0.0914	0.0264	0.1357	0.1951	0.5035	0.1068	0.637	0.2523	0.2911	0.7886	0.2278	0.5976	0.2026	0.3016	0.6128	0.6329	0.1853	0.0859	0.3268	0.2408	0.4735	0.5881	0.2452	0.3682	0.4783	0.3159	0.2174	0.3129	0.2129	0.172
AL121658.1	0.2066	0.0483	0.1551	0.1834	0.0705	0.0591	0.1553	0	0.0732	0.0544	0	0.3673	0.2146	0.1145	0.0893	0.3465	0.0684	0	0.4476	0	0.0643	0	0.0951	0.1066	0	0	0.0614	0.0506	0.128	0.0693	0.5362	0.0705	0.1469	0.199	0.0734	0.1289	0	0.199	0.0533	0.1441	0.1302	0	0.0598	0.0582	0.0699	0.2118	0	0.0648	0
AC008074.2	0.4115	0.3063	0.4438	0.6391	0.3684	0.3749	0.5219	0.1875	0.8749	0.1828	0.2935	0.4936	0.561	0.6626	0.2	0.1725	0.4594	0.3959	0.2925	0.1662	0	0.5346	0.6033	0.1592	0.7121	0.4455	1.4681	1.229	0.1195	0.2848	0.3432	0.3948	0.2194	0.1114	0.6577	0.2407	0.495	0.3714	0.3583	0.3498	0.7778	0.3567	0.3571	0.1522	0.9401	0.257	0.9052	0.8712	0.0626
SNHG21	0.0466	0.1632	0.0699	0.3721	0.1906	0.1198	0.0525	0.097	0.2476	0.1472	0.0886	0.0993	0.0484	0.1548	0.0604	0.4295	0.0462	0.1304	0.1513	0.301	0	0.2234	0.1285	0.3244	0.0586	0.2824	0.2493	0.2055	0.1299	0	0.1036	0.143	0.1987	0.2018	0.1985	0.1744	0.0472	0.3027	0.036	0.1949	0.1761	0.4038	0.0404	0.0394	0.0946	0.1074	0.2342	0.0877	0.1133
LINC00294	2.8777	1.8812	1.7365	2.4096	1.761	2.0736	3.2616	3.2909	1.8138	2.5078	1.5237	3.322	1.4792	2.8356	1.8651	1.2313	2.2817	0.955	2.7233	1.2463	1.2735	1.2571	1.5046	1.7108	2.1844	2.4929	1.9452	1.4615	2.7022	1.4786	1.9798	1.6245	1.4236	2.4856	3.0191	2.0271	1.653	2.089	1.3203	3.4611	2.8742	1.9548	2.8712	1.8566	1.0394	1.9501	1.4769	1.6473	1.4253
HMGN3-AS1	0.2996	0.3732	0.2748	0.5319	0.3578	0.2855	0.5068	0.5895	0.2124	0.3551	0.1742	0.8876	0.5187	0.2905	0.3668	0.4048	0.2478	0.3029	0.3516	0.1883	0.2019	0.1863	0.5973	0.2706	0.1676	0.3173	0.3118	0.1836	0.3868	0.2514	0.3518	0.2726	0.3195	0.3126	0.3725	0.3428	0.2024	0.3126	0.3607	0.4877	0.3619	0.3031	0.1878	0.3519	0.1014	0.4351	0.1842	0.235	0.0607
AC004918.1	0.1911	0.2677	0.0956	0.1696	0	0	0.2873	0.199	0.1354	0.1006	0.0606	0.1358	0.3969	0.1588	0.3302	0.0534	0.2528	0.3565	0.3104	0.2058	0.0594	0.2037	0	0.2465	0.1603	0.1655	0.1704	0.0937	0.0592	0.1282	0.6375	0.1956	0.1358	0	0.1357	0.1192	0	0.322	0.2465	0.4665	0.0602	0.1656	0.2211	0.2693	0.194	0.1469	0	0.1798	0
AC010969.2	1.1991	2.329	1.0251	1.4416	1.1494	0.9633	1.6943	2.4029	1.2749	1.2111	1.126	2.169	1.3874	2.0436	1.023	0.8018	1.1598	0.8709	1.4795	0.8338	2.0254	1.2863	1.0264	1.1278	1.1844	2.0906	1.7601	0.7031	2.3417	0.978	1.1817	1.1807	1.0359	1.447	1.2454	1.3212	1.676	1.984	1.4214	1.1911	1.6354	1.1317	1.5019	1.4761	0.7398	0.7468	1.557	0.8713	2.6583
AC126118.1	0	0.1094	0.1172	0.2079	0	0	0.0881	0.3253	0.2491	0	0	0.2498	0.1622	0.1947	0.1012	0	0	0.1093	0.1269	0	0	0	0.2155	0.0604	0.0983	0	0.0697	0	0.1452	0	0.2606	0	0	0	0.1664	0.1462	0	0	0.1209	0.0817	0.2952	0	0	0.1321	0	0	0	0.3674	0.19
ZNF582-AS1	0.9007	0.5314	0.8182	0.7364	0.5336	0.5895	0.5078	0.6666	0.4788	0.3932	0.3607	1.3144	0.9602	0.6501	0.553	0.4968	0.4469	0.4644	0.7317	0.7468	0.5972	0.8338	0.4907	0.5137	0.2387	0.6571	0.3806	0.1743	0.6829	0.5011	0.7645	0.3396	0.6572	0.9244	0.1263	0.6656	0.1441	1.0784	0.4403	0.3968	0.336	0.8836	0.2674	0.441	0.2888	0.8747	0.4529	0.6692	0.2306
AL117379.1	0.5071	0.0508	0.1087	0.4501	0.0741	0.1864	0.1634	1.3581	0.2311	0	0.1378	0.6952	0.3762	1.0235	0.2817	0.0607	0.647	0.4055	0.5884	0.2341	0.2028	0.4633	0.1999	0.5607	0.3647	0.4393	0.2585	0.1598	0.5386	0.2917	0.4028	0.2224	0.309	0.1046	0.2316	0.1356	0.2201	0.2616	0.3925	0.3032	0.8216	0.2512	0.1257	0.1225	0.1471	0.2228	0.51	0.3409	0.4405
AC093673.1	4.1624	12.779	4.3728	12.3604	5.1891	13.4352	19.6271	8.9071	5.713	2.2719	6.8378	7.5058	10.3767	14.5296	6.4744	3.5534	5.4074	6.0372	6.7624	3.0569	3.2487	8.8341	4.3343	4.8619	12.3828	11.8663	19.5103	7.5675	11.3948	8.9911	3.2826	16.4212	4.6807	10.3854	7.0966	6.4461	3.9099	5.3562	4.393	5.5428	17.8825	3.4775	10.313	2.8801	8.8377	7.5054	11.7974	14.6717	9.0206
PELATON	0.3517	1.3344	0.7768	1.3194	0.3803	0.6317	2.0054	2.0321	0.3034	0.4246	0.871	0.8138	0.772	2.4654	0.3183	0.2949	1.1195	1.1331	1.1536	0.5951	0.0743	0.191	0.2518	0.5239	0.5345	0.914	0.8524	1.7906	0.7586	0.4009	0.4428	0.5909	0.8492	1.6392	0.9829	0.9255	1.1294	1.1598	0.452	0.736	0.8969	0.5178	1.7107	0.0954	0.6873	0.3469	0.9944	1.1741	1.0331
AC010503.4	24.3775	21.3252	16.4207	29.6105	15.6835	18.706	29.4169	34.1509	28.1928	27.5361	19.7954	32.7624	19.8429	21.801	20.9732	25.3404	25.8189	16.9589	19.571	15.7204	25.0104	35.1055	18.9851	25.1032	19.1989	25.255	27.3414	13.5213	24.3134	14.9991	26.082	22.2514	21.4348	20.7987	24.3054	22.8175	16.4634	30.1141	21.6258	23.8654	46.8905	26.3876	22.0253	24.4738	17.806	30.2489	16.6314	25.692	36.6722
AC092171.3	0.5365	0.4796	0.1943	0.6075	0.265	0.238	0.3963	1.2909	0.413	0.3507	0.4047	0.7497	0.3459	0.2614	0.5275	0.6514	0.6976	0.6472	0.7213	0.7323	0.1726	0.8282	0.3063	0.673	0.4889	0.5929	0.396	0.1496	0.2751	0.3353	0.9053	0.6059	0.5129	0.1871	0.3351	1.0562	0.3748	0.4409	0.8734	0.4258	0.5595	0.5934	0.4656	0.2972	0.6199	0.3982	0.2047	0.3308	0.2925
AC084018.1	0.4287	0.3604	0.5147	0.761	0	0	0	1.9645	0.6381	0.5418	0.5708	1.0972	0.6234	3.2065	0.1111	0.647	1.1061	0.24	0.8357	0.277	0	0.1371	0.1775	0.8627	0.7554	0.7427	0.5354	0.3152	0.5578	0.8632	2.0024	0.702	0.9142	0	0.6395	0.7222	0.4343	0.8668	0.2654	1.3456	1.0534	0.2973	0.0744	0.58	0.2612	0.3296	0.6898	0.5648	0
AC005670.3	0.3042	0.42	0.257	0.5164	0.278	0.2912	0.4595	0.4921	0.2166	0.2636	0.1629	0.3968	0.2699	0.4221	0.3751	0.3763	0.3018	0.3761	0.5277	0.4843	0.1709	0.34	0.436	0.3383	0.4014	0.6267	0.2002	0.2453	0.3348	0.2587	0.5452	0.2327	0.3527	0.3029	0.494	0.4644	0.3141	0.3071	0.3703	0.6736	0.2819	0.3533	0.3281	0.2347	0.2399	0.2043	0.1663	0.1612	0.3017
SBF2-AS1	0.36	0.4314	0.2772	0.5045	0.1745	0.39	0.6409	0.74	0.3223	0.4789	0.2342	0.5556	0.492	0.4251	0.3806	0.4527	0.2068	0.3712	0.3386	0.1837	0.1503	0.2878	0.5164	0.2053	0.2861	0.4924	0.3972	0.1184	0.7131	0.2861	0.4214	0.3103	0.4849	0.301	0.3836	0.3458	0.1535	0.4241	0.5132	0.555	0.2776	0.5092	0.4687	0.3124	0.0962	0.2695	0.2477	0.2229	0.3226
AL390066.1	0.49	0.3284	0.2238	0.5106	0.545	0.3837	0.7927	0.7544	0.3851	0.3366	0.3647	0.886	0.5311	0.6374	0.497	0.4823	0.3383	0.7156	0.7268	0.654	0.2982	1.6692	0.3087	0.4452	0.3486	0.4798	0.4561	0.4542	0.7128	0.1501	0.3791	0.5233	0.5906	0.9847	0.3859	0.4187	0.4964	0.2308	0.2968	0.1783	0.8054	0.4248	0.5547	0.1441	0.411	0.262	0.9856	0.5012	0.0777
AL133367.1	0.0483	0.0507	0.0272	0.1071	0.0247	0.0207	0.0544	0.1257	0.0257	0.0954	0.0344	0.1673	0.0502	0.3411	0.0156	0.0607	0.0359	0.1351	0.2353	0.0488	0	0.1158	0.0666	0.1495	0.076	0.1987	0.0646	0.0355	0.101	0.0729	0.0805	0.0618	0.0257	0.0523	0.1158	0.1017	0.0489	0.0872	0.0747	0.1389	0.1255	0.0942	0.0629	0.051	0.0368	0.0557	0.0121	0.0454	0.0294
HCP5	1.3437	1.8177	1.391	11.9355	0.7398	0.4222	4.0055	3.4089	0.5941	1.3208	1.9065	5.1977	6.6197	8.0831	1.943	1.1602	4.0182	0.9434	5.1732	2.0708	0.2235	8.063	1.8299	2.293	1.3843	4.2298	2.7099	1.9629	1.2695	0.6921	1.7411	0.8851	2.5254	2.4664	2.911	2.6027	3.1448	4.801	3.1201	2.5196	8.7858	1.1688	1.2857	1.3127	0.7115	1.4422	0.3925	1.394	3.3551
AP005482.2	0.6811	2.7679	0.8178	2.2974	1.882	2.2781	1.92	4.4693	1.5932	2.3138	2.0729	1.6706	1.415	1.8681	0.618	1.7704	1.3519	2.0971	1.5492	1.2105	1.2712	2.6139	2.3969	1.2126	1.3716	1.6521	2.005	1.8529	1.5826	1.783	3.2574	1.1154	1.5979	3.4436	1.6693	2.5501	1.38	1.6724	1.0543	3.0644	2.6395	1.7125	1.7736	2.0736	1.8675	1.4138	1.8495	1.6025	2.0711
UBAC2-AS1	0.7091	0.7191	0.4901	0.4141	0.6111	0.4161	0.484	0.7386	0.6746	0.6339	0.7632	0.6368	0.4652	0.4343	0.4596	0.7823	0.463	0.888	0.8186	0.7538	0.6269	0.3879	0.6181	0.4622	0.4932	0.8568	0.4661	0.2332	0.3642	0.4321	0.9755	0.4393	0.398	0.8895	0.6363	0.9083	0.4537	0.566	0.5199	0.8591	0.4409	0.9869	0.5993	0.6155	0.3979	0.4304	0.9759	0.6498	0.6582
AC079414.3	2.9244	1.1664	0.8103	1.6773	1.4273	1.0032	1.0146	2.015	0.9089	1.1374	1.0698	1.7753	0.9814	2.1688	0.9914	1.2826	1.9199	0.8815	0.9502	0.3271	1.4695	1.5827	0.8693	0.5572	1.3024	1.2082	0.5619	0.6947	1.2127	0.6795	1.2009	0.8749	1.2474	1.9497	1.3903	1.516	0.8204	1.2672	1.358	1.271	1.0631	0.9752	1.0153	1.3317	1.1879	1.4527	2.2624	1.3973	1.4775
AC016735.1	1.6554	1.1598	1.3974	4.2244	2.3294	1.5971	1.1666	3.4483	1.1	0.9808	2.7552	4.8547	1.2896	2.5796	1.8775	1.735	2.4641	1.1584	3.3618	2.6746	2.3172	6.6175	2.9984	3.3634	1.5626	5.3776	1.2921	0.9128	4.4233	1.6667	2.0712	0.8471	2.2065	1.7934	3.9689	2.7115	1.2577	5.828	3.5233	1.732	3.9115	4.6643	0	2.4499	0.4202	3.6588	1.4567	2.921	4.7818
AL358472.4	0.4835	0.6775	0.2073	0.6131	0.4241	0.3554	0.701	0.2878	0.7344	0.4365	0.4598	0.221	0.4305	0.3444	0.0895	0.4054	0.6854	0.9667	0.1122	0.3906	0.3867	0.6627	0.286	0.4277	1.304	0.2393	0.3081	0.2539	0.5136	0.4173	0.2305	0.2828	0.2946	0.1995	0.368	0.5172	0.5598	0.3492	0.2138	0.2891	0.3264	0.6587	0.5995	0.3505	0.3507	0.2124	0.6947	0.39	0.252
AC118754.1	2.1207	1.5787	0.9946	2.353	0.5426	0.7957	1.3451	1.6566	1.832	0.5235	1.1345	1.4135	1.6521	1.3219	1.3744	2.556	2.3676	0.5565	0.8613	1.0708	1.1132	0.6358	0.7316	0.6155	2.0018	1.1482	1.537	0.3898	1.6014	0.6672	2.506	0.8139	2.2614	0.3829	1.1299	2.6052	0.4028	1.8187	2.0517	1.5255	0.7516	0.9193	1.3805	0.5604	1.3459	2.0379	0.6665	1.7463	2.2569
PSMA3-AS1	4.0905	5.6857	3.591	4.336	2.7976	2.6396	5.8141	5.922	3.927	3.5401	2.7258	8.0681	4.8815	7.7347	2.4452	3.0413	3.6062	3.5387	4.3767	2.7057	1.6183	2.2332	4.4805	4.6109	4.4487	6.25	4.8476	3.3726	9.2647	2.7523	6.3089	4.1732	5.1243	5.7559	7.3564	4.312	3.2721	3.1884	3.0481	7.0501	4.3668	5.1991	3.7343	4.0023	2.3189	3.4043	4.0274	4.267	2.7291
AF117829.1	0.286	0.3125	0.1022	0.263	0.1045	0.184	0.407	0.1454	0.1557	0.1318	0.1716	0.3668	0.3997	0.433	0.1236	0.137	0.1318	0.1954	0.2102	0.066	0.0413	0.3757	0.1715	0.1924	0.1886	0.5369	0.2096	0.1177	0.5095	0.1577	0.3257	0.2405	0.2324	0.3443	0.3266	0.2359	0.0966	0.332	0.1608	0.3848	0.3798	0.2834	0.2542	0.1353	0.0899	0.1597	0.0925	0.2628	0.2485
SNHG20	0.2336	0.4121	0.2358	0.3647	0.3463	0.2487	0.6268	1.2251	0.2827	0.3246	0.5134	0.7131	0.4603	0.7566	0.1462	0.1959	0.2878	0.3721	0.3534	0.3645	0.1428	0.2705	0.3058	0.3554	0.5577	0.4746	0.7259	0.2903	1.5201	0.3812	0.3136	0.4123	0.4124	0.4655	0.4378	0.3695	0.1959	0.5295	0.1808	1.0874	0.6701	0.3423	0.4895	0.3066	0.5318	0.353	0.8184	0.6066	0.6957
AC003102.1	0.195	0.1879	0.2744	0.4327	0.1247	0.209	0.1924	0.3046	0.2073	0.1733	0.1623	0.4159	0.481	1.0534	0.1264	0.2248	0.2419	0.1364	0.4356	0.2954	0.0682	0.1949	0.3532	0.1698	0.2147	0.3801	0.4566	0.1613	0.6343	0.2209	0.3795	0.3493	0.2079	0.2465	0.3896	0.2738	0.2716	0.2816	0.2264	0.357	0.3456	0.1902	0.2539	0.2474	0.099	0.2436	0.1961	0.3441	0.2668
ALMS1-IT1	0.233	0.3428	0.3496	0.2482	0.453	0.6394	0.289	0.6066	0.1734	0.2393	0.1108	0.5466	0.242	0.3292	0.1812	0.3321	0.2081	0.2608	0.3406	0.1694	0.087	0.2235	0.418	0.2344	0.3812	0.2018	0.187	0.3426	0.9744	0.6568	0.3109	0.31	0.3478	0.2356	0.1738	0.3271	0.3068	0.286	0.3426	0.1219	0.2202	0.202	0.4246	0.1773	0.3075	0.197	0.5623	0.2631	0.1133
ZBTB11-AS1	0.7151	0.7892	0.711	0.857	0.7136	0.598	1.0886	1.6014	0.7984	0.8616	0.5951	0.8961	0.91	1.2779	0.5562	0.7795	0.7097	0.8507	1.3361	0.5488	0.4171	0.6289	0.8512	0.6366	0.8101	1.0686	1.1004	0.7361	1.0136	1.026	0.8153	0.4758	0.8007	0.6198	0.8001	1.2718	0.6701	0.8651	0.5673	1.1972	0.997	0.5115	0.7293	0.6653	0.708	0.7972	0.6293	0.7908	0.5654
CENATAC-DT	0.9443	0.5019	0.5131	1.1851	0.5998	0.4748	0.7711	1.5601	0.5886	0.6946	0.6813	0.9723	0.4735	0.866	0.7598	0.901	0.9371	0.5013	2.0104	0.5524	0.5166	1.0414	0.719	0.5797	0.4099	0.7052	0.581	0.5267	0.5145	0.2295	1.0503	1.0665	1.2501	0.9408	1.4227	0.762	1.2535	0.6114	0.5293	0.9199	0.7079	0.8469	0.5088	0.3855	0.5621	0.4756	0.8515	0.1532	0.6337
AL499602.1	0.5052	0.5173	0.4082	1.7591	0.2386	3.0327	2.5852	0.3238	0.3718	0.0921	0.5174	1.4504	0.4844	0.6136	0.8563	0.4561	0.4628	0.2719	0.7576	0.0942	0.5439	1.1806	1.6893	0.2105	1.2227	1.1782	0.7626	0.2571	3.5033	0.7042	0.2161	0.9148	0.0829	0.2807	0.4555	0.8002	0.1181	0.9261	0.7218	0.6505	2.7546	0.6064	0.5059	0.3615	0.2368	0.4182	0.5081	0.9508	0.4726
ADAMTSL4-AS2	0.1475	0.2067	0.332	0.3273	0	0.4427	0.8315	0.5377	0.3136	0.5826	0.1403	0.7864	0.1532	0.9807	0.0956	0	0.2927	0.6193	0.1198	0.2383	0.1376	0.2358	0.1018	0.0571	0.4641	0.3833	0.7236	0.3253	1.3708	0.3712	0.4101	0.151	0.3146	0.213	1.3359	0.2761	0.0747	0.3195	0.2283	1.0031	0.1394	0.0639	0.3841	0.2495	0.2995	0.1134	0.5933	0.2776	0.0897
AC080129.2	0.2281	0.1598	0.3423	0.4049	0	0.1956	0.1286	0.8315	0.1213	0.2703	0.1085	0.6081	0.5923	0.6635	0.2957	0.1912	0.1132	0.4788	0.1853	0	0	0.1824	0.2361	1.5007	1.0048	0.6916	0	0.1677	0.212	0.4593	0.1268	0.1167	0.4865	0	0.6076	0.3202	0	0.4118	0	0.358	0.9701	0	0.198	0.5787	0	0.0877	0.2294	0.4293	0.1387
GABPB1-AS1	0.7251	0.51	0.3984	1.2948	0.2162	0.475	0.7951	0.7017	0.5676	0.4014	0.3665	1.239	0.9548	1.3571	0.3552	0.5002	0.7451	0.5553	0.6539	0.3436	0.2637	0.9221	0.6264	0.6607	0.4527	1.0213	0.6646	0.2854	0.788	0.5087	1.089	0.4324	0.6636	0.2763	0.5171	0.5798	0.4685	0.8246	0.4883	0.9618	0.9551	0.589	0.6541	0.6204	0.5856	0.5289	0.557	0.4379	0.4305
AC232271.1	0.289	0.0759	0.1084	0.497	0.0555	0.0465	0.1222	0.6585	0.096	0.0999	0.1546	0.5586	0.1689	1.276	0.0468	0.1514	0.4661	0.3034	0.3815	0.0292	0.2023	0.1155	0.187	0.2656	0.1137	0.3129	0.145	0.1195	0.1175	0.0727	0.2612	0.0924	0.2311	0.0261	0.2502	0.2198	0.0366	0.1957	0.1398	0.378	0.3756	0.1096	0.2038	0.2291	0.0917	0.2222	0.2362	0.187	0.022
SNHG4	0.0768	0.1538	0.3129	0.302	0.1572	0.0753	0.2598	0.3886	0.105	0.0433	0.1148	0.4447	0.1482	0.3648	0.0711	0.046	0.098	0.1075	0.1783	0.0975	0.041	0.0877	0.2499	0.1189	0.1795	0.2472	0.2447	0.1694	0.6323	0.0663	0.0732	0.1235	0.0936	0.1427	0.1286	0.0719	0.0333	0.1902	0.0849	0.3789	0.6534	0.0381	0.3524	0.1021	0.1449	0.0844	0.2097	0.1652	0.0801
PPP3CB-AS1	0.4846	0.5778	0.5806	0.8377	0.6352	0.299	0.9108	0.9298	0.7413	0.7254	0.5579	0.7798	0.6359	1.3709	0.4188	0.663	0.5906	0.9043	0.815	0.6044	0.3015	0.2447	0.6629	0.5989	0.4387	0.8544	0.4626	0.4376	0.403	0.565	1.1536	0.7571	0.7434	0.8843	1.0509	0.8595	0.689	0.743	0.6844	1.0942	0.9482	0.914	0.5609	0.755	0.5008	0.902	0.4959	0.5761	0.5998
AL451050.2	0.2157	0	0.1079	0.0638	0	0.0617	0.1622	0.1498	0.0765	0.3408	0.1368	0.2301	0.0747	0.1793	0.1864	0.0603	0.0714	0.3019	0.1168	0	0	0.115	0.0992	0.0557	0	0.1246	0.1283	0.1586	0	0.0724	0.3999	0	0	0.1039	0.0766	0.0673	0	0.0519	0	0.1505	0.1359	0.0623	0.0624	0.0608	0	0.2211	0.217	0.203	0.0875
AC020916.1	0.4969	0.2291	0.228	0.4707	0.1317	1.3865	2.032	0.2413	0.26	0.0549	0.191	1.4963	0.6846	0.644	0.1869	0.1403	0.1431	0.1081	0.0878	0.6323	0.1057	0.0823	0.373	0.1315	0.9008	1.7685	0.6453	0.3956	3.8667	0.2281	0.2634	0.1739	0.2526	0.3644	0.2112	0.2819	0.1304	0.1896	0.1335	0.4418	0.6935	0.1518	0.3464	0.2003	0.1647	0.2375	0.2563	0.6687	0.3977
AL158212.3	0.1042	0.1865	0.1911	0.1952	0.0355	0.0397	0.4829	0.229	0.0984	0.192	0.0991	0.5925	0.2765	0.5579	0.165	0.1068	0.1378	0.1782	0.3385	0.5423	0.0108	0.1666	0.1038	0.2867	0.3205	0.4813	0.1962	0.0851	0.2689	0.1282	0.5793	0.0711	0.1234	0.1839	0.2837	0.1517	0.0586	0.3009	0.1702	0.2906	0.2844	0.1706	0.221	0.1762	0.0118	0.1157	0.2212	0.1634	0.1689
AL355488.1	0.3097	0.3135	0.2841	0.6262	0.1585	0.2214	0.291	0.7706	0.2012	0.2175	0.3928	0.8625	0.5898	1.2442	0.1338	0.0866	0.5464	0.2408	0.3914	0.0556	0.0321	0.2751	0.2493	0.5461	0.1083	0.9838	0.4605	0.5314	1.3114	0.5024	0.6507	0.3522	0.367	0.2486	0.2934	0.3221	0.1743	0.5219	0.293	0.6481	1.1873	0.2685	0.2539	0.422	0.1747	0.5953	0.5711	0.3239	0.1256
AL157932.1	0	0.0947	0	0.3598	0.1383	0	0.6093	0.2814	0.5746	0.1067	0.1285	0.2881	0.1403	0.1123	0.5253	0.5664	0.1341	0.1891	0.2195	0.1091	0	0	0.0932	0	0.6801	0.5852	0	0	0.3767	0.272	0.3005	0.1383	0.2881	0.1951	0.4319	0.1265	0.1369	0.0976	0.2091	0.4241	0.1277	0	0.7036	0	0.1372	0	0.2717	0.1271	0
AC069234.5	0	0.1652	0	0	0.1206	0	0.5317	0	0.376	0	0	0.2514	0.1225	0.098	0.3056	0.0988	0.351	0	0.383	0.3809	0	0	0.0813	0.1825	0.4451	0.1021	0.2103	0.0867	0.3287	0.4748	0.1311	0	0	0	0.1256	0	0	0.2554	0.0912	0.37	0.1114	0.2044	0.1023	0.0997	0.1197	0	0.1186	0.1109	0
AC010761.1	0.4909	0.1529	0.1228	0.1937	0.335	0.4678	0.246	0.3409	0.406	0.2155	0.0519	0.5236	0.8499	0.7707	0.1414	0.0915	0.2165	0.1527	0.0886	0.0441	0.1527	0.0872	0.1129	0.3378	0.6866	0.4253	0.6813	0.2406	1.014	0.1098	0.6674	0.1675	0.1163	0.3152	0.1744	0.0511	0.1658	0.1182	0.0844	0.3425	0.4125	0.3311	0.6629	0.692	0.3324	0.2516	0.4389	0.5647	0.199
GAS5	7.0593	12.7165	7.0985	9.934	5.6593	8.5123	18.4553	31.7628	5.0935	9.7375	6.8681	18.6424	9.784	17.534	7.7062	7.3456	9.2268	9.3411	11.6334	12.3877	5.2077	8.8426	8.0019	10.2696	9.3057	19.0216	10.4442	5.451	22.8367	9.2489	12.2782	5.6185	5.7889	19.2533	7.8569	8.9017	3.8783	11.7177	7.6272	12.6422	19.3754	13.1273	9.9513	7.3233	6.4588	8.9777	13.5576	13.916	17.9235
AC008736.1	0.6044	1.4518	0.5183	1.3795	0.3534	0.9626	2.1418	2.9676	1.1016	0.8185	0.6569	1.289	0.6278	1.5069	0.6715	0.2896	0.5998	1.6917	1.1222	0.7672	0.564	0.6903	0.5958	0.401	0.7607	0.9723	1.4633	1.1426	1.0432	1.6516	0.5762	0.4418	0.3683	1.2472	0.46	0.4041	0.6997	1.2471	1.871	1.4454	0.9793	0.8982	0.6745	0.5841	1.3151	0.5974	1.1288	1.0563	1.4702
AL928654.1	0.3318	0.5811	0.249	0.7362	0.0849	0.1956	0.5378	0.7559	0.3968	0.5078	0.2761	0.1769	0.2585	0.2585	0.2419	0.5216	0.4527	0.2612	0.438	0.1508	0.1161	0.63	0.2719	0.3371	0.3393	0.6467	0.333	0.2287	0.4818	0.3132	0.5304	0.3608	0.6634	0.2696	0.4419	0.4658	0.2941	0.2845	0.337	0.716	0.392	0.6472	0.234	0.2981	0.1263	0.271	0.146	0.1171	0.1513
AC006026.3	0	1.2014	0	1.2176	1.0529	0	0.3867	1.4288	0	0.5418	0.9785	0.3657	0.7124	0.57	1.7781	1.1502	0	0.48	0.5572	1.1082	0	0.5484	0.4733	0.5309	0	2.3767	0.6118	0.7564	0.3187	0	0.7628	0	0.7314	0.9908	1.0963	2.5679	1.0422	0	0.5308	1.4353	1.6207	1.7839	0.2977	0	0.6965	0.2636	0	0.9682	0
CLLU1-AS1	0	0.0501	0	0.0635	0	0	0	0	0	0	0	0	0	0.713	0	0	0	0	0	0	0	0	0	0	0	0	0	0	0	0	0	0	0	0	0	0.2007	0.0724	0.1033	0	0.0748	0	0	0	0.0605	0.1452	0	0	0	0
NORAD	58.3743	72.5627	49.2818	73.27	54.0807	68.4949	78.2721	83.9887	52.8752	63.9124	47.3321	56.5587	47.1862	60.5905	57.564	67.5893	51.9468	59.2048	76.3101	53.9289	30.9441	72.6969	75.6217	62.2119	62.215	75.6681	36.3512	63.308	56.1197	55.5183	82.081	52.3121	63.3812	47.637	108.867	74.9166	59.9165	79.4358	58.9045	91.1925	49.5612	62.1811	71.7256	47.6772	47.6597	41.9666	46.3346	44.9553	50.3589
AC102953.2	0.2269	0.1476	0.0973	0.2589	0.0663	0.1112	0.5299	0.2026	0.0689	0.1024	0.1233	0.2938	0.3535	0.3906	0.3151	0.0815	0.1287	0.0907	0.3686	0.5106	0.0302	0.1555	0.1118	0.4014	0.4895	0.5616	0.1879	0.0953	0.2862	0.0979	0.2704	0.199	0.0346	0.0234	0.4145	0.182	0.0657	0.117	0.1129	0.3561	0.4289	0.1827	0.1266	0.1096	0.0658	0.0997	0.2119	0.1525	0.1183
AL133370.1	0	0	0.0685	0	0	0	0	0	0	0	0	0.1948	0	0.0759	0	0	0	0	0	0	0	0	0	0	0	0.0791	0	0	0	0	0	0.1869	0	0	0	0	0	0.1319	0	0	0.1726	0	0	0.0772	0	0	0	0	0
AP007216.2	0.164	0.6895	0.1231	0.8735	0.3357	0.422	1.2946	0.3417	0.1744	0.5183	0.312	0.6996	0.3407	0.6816	0.4252	0.1375	0.1628	0.9182	0.7994	0.3975	0.3061	0	0.2263	1.1426	0.4129	0.5683	0.8779	0	2.1341	0.3303	0.3648	0.3357	0	0.4738	0.5243	0.307	0.3323	0.8291	0.2539	0.1716	0.6201	0.2844	0.1424	0.2774	0.3331	0.3783	0.165	0.4631	1.1969
PSPC1-AS2	0	0.5483	0.1957	0.3473	0.4004	0	0.1471	0.1358	0.5547	0.103	0.2481	0.9736	0.6774	1.3008	0.5072	0.2187	0.1294	0.1825	0	0.1054	0	0	0.27	0.3029	0	0.6779	0.349	0.0959	1.5759	0.5253	0.1451	0.267	0.5563	0.1884	0.139	0.4883	0	0.2826	0.4038	0.4094	0.6164	0.3392	0.566	0.6618	0.1324	0.2005	0.3935	0.1227	0.3173
EIF3J-DT	1.6191	1.1045	0.81	1.954	0.7849	0.7308	1.8577	1.7455	0.8758	1.4025	0.7024	2.5142	1.0917	2.1601	0.902	1.1789	1.1275	1.0932	1.6382	0.9638	0.4241	1.5216	1.0486	1.3961	0.858	1.8332	0.7095	0.5639	1.5708	0.6149	1.8797	0.7268	0.9087	1.313	1.1502	1.9142	0.7625	1.3334	0.9343	1.8872	1.584	1.5145	0.7889	0.7326	0.5625	0.9281	0.6713	0.8955	1.261
PCED1B-AS1	0.2347	0.7184	0.5932	2.6973	0.4425	0.2966	2.9808	2.1229	0.2627	0.6343	0.8694	1.5808	1.9375	5.4105	0.5604	0.4868	1.6917	0.6569	1.7059	0.459	0.0692	0.8099	0.4944	0.8318	1.2127	2.7073	1.4215	0.7538	0.7233	0.3358	0.6595	0.3034	0.7904	1.0171	0.487	0.8672	0.6632	0.7761	0.6214	0.5558	1.8564	0.6533	0.6648	0.3134	0.1004	0.6933	0.3479	0.8835	1.6527
AC008115.3	0.0893	0.1878	0.2011	0.3172	0	0.1532	0.5036	0.093	0.095	0.2117	0.085	0.0953	0	2.45	0.2316	0	0.1773	0.6251	0.5805	0.0722	0	0.1428	0.4315	0.2766	0.2249	0.5417	0.3984	0.2627	0.4151	0.2698	1.0928	0	0.381	0.129	0.2856	0.2508	0.362	0.1935	0.2074	0.8412	0.1689	0.2323	0.7753	0.3022	0.4535	0.1373	0.3593	0.0841	0.4346
AC108479.1	0.9711	0.3685	0.5465	0.7183	0.207	0.0694	0.365	1.1379	0.3011	0.7352	0.1924	0.6041	0.7565	0.4372	0.5245	0.8142	0.3212	0.3398	1.1833	0.8172	0.0378	0.4529	0.5305	0.6577	0.5093	0.3155	0.2527	0.0892	0.2256	0.163	0.54	0.1657	0.9492	0.2922	1.2935	1.5907	0.6148	0.6429	0.7829	0.8044	0.0765	0.1403	0.1405	0.2053	0.3698	0.2489	0.3255	0.3427	0
AL928654.2	1.8734	0.5405	0.4962	0.8804	0.1128	1.1341	0.4971	1.2626	0.4687	0.4353	0.6289	1.6453	1.0302	1.9234	0.7142	0.1848	0.3281	0.1542	0.7162	0.2671	0.3085	0.7049	0.6844	1.1089	1.2483	1.432	0.8848	0.7292	2.8679	0.4438	1.2257	1.0151	1.4102	0.3184	0.822	0.7221	0.2233	0.0796	0.5118	0.6918	1.6666	0.8599	1.5305	1.1184	0.4476	0.3389	0.7758	0.8297	0
CTB-178M22.2	0.076	0.0533	0.0571	0	0	0	0.1715	0	0.0808	0.1201	0	0.0811	0	0	0	0.0637	0	0.1064	0.1235	0	0.071	0.2432	0.1574	0.0589	0.0957	0.3952	0	0.0559	0	0.2297	0.0846	0	0.3243	0.2197	0	0	0.077	0.0549	0.1177	0.1591	0	0.1318	0.066	0.0643	0.0772	0.0585	0.4588	0	0.2774
AC097376.3	0.5241	0.9806	0.3516	0.4816	0.2713	0.3913	0.7647	0.7706	0.4982	0.6819	0.4984	0.7561	0.7237	0.5176	0.3436	0.5997	0.4344	0.5695	0.6411	0.4533	0.3164	0.4338	0.7105	0.5106	0.3725	0.6997	0.363	0.5576	0.9971	0.4159	0.8503	0.3471	0.5391	0.7837	1.0315	0.7964	0.4622	0.6545	0.5201	0.8838	0.4371	0.7002	0.3478	0.4849	0.3256	0.3982	0.4154	0.2959	0.315
AC004241.3	0.2846	0.5981	0.3559	1.0104	0.6795	0.3254	0.4278	0.2964	0.2017	0.9742	0.2706	0.8093	0.3941	0.6307	0.123	0.2386	0.2824	0	0.4623	0.3832	0.4426	0.455	0.5891	0.4405	0.7163	0.2465	0.9308	0.4882	1.0579	0.0955	0	0.1942	0.4046	0.5481	0.3032	0.9766	0.2883	1.3016	0.4405	0.5955	0.7172	0.0822	1.0703	0.3209	0.5779	0.2917	0.477	0.7141	0.8076
AC253576.2	0.2537	0.1185	0.1903	0.3753	0.1731	0.0725	0	0	0.1798	0	0.0804	0.0902	0.4391	0.4919	0	0	0.1678	0	0.1374	0.0683	0	0	0.2917	0.1309	0.1064	0.1465	0.3017	0.1243	0.5501	0.0851	0.094	0	0.1803	0	0	0.0791	0	0.1221	0.1963	0.1769	0	0	0	0.143	0.0859	0.26	0	0.0796	0.3085
C8orf44	0.2937	0.2469	0.4407	0.7994	0.1803	0.3862	0.6622	0.7137	0.4163	0.5877	0.2607	0.8769	0.7117	1.2854	0.406	0.5089	0.4274	0.6302	0.7951	0.3954	0.0913	0.3757	0.5809	0.5152	0.3942	0.7801	0.5064	0.2303	0.746	0.3548	0.9798	0.4609	0.5845	0.3393	0.4798	0.7513	0.119	0.5231	0.5303	0.7169	0.4441	0.5601	0.3908	0.5298	0.2187	0.3612	0.63	0.5527	0.5
AL109627.1	1.5475	0.697	0.8709	2.4856	0.8672	0.711	1.1425	2.1874	1.4299	1.9211	1.244	2.6719	0.9568	1.5005	2.2208	1.3593	1.3529	1.4696	2.7835	2.158	0.6017	2.3861	0.5847	1.483	1.0898	1.7395	1.2325	0.9617	0.7705	0.7605	3.0939	0.8108	0.8644	0.7451	3.3961	1.1036	1.2317	2.0888	1.1692	1.2336	1.8979	1.2937	0.7196	1.3866	0.2806	1.1047	0.1667	0.6588	1.3892
AC090114.2	0.5631	0.5504	0.2295	0.7405	0.5621	0.2862	1.3875	1.2527	0.3622	0.5657	0.2777	1.594	0.5488	1.1845	0.3424	0.3847	0.4898	0.5449	0.7906	0.191	0.2141	0.4447	0.4365	0.296	0.7088	0.7528	0.4651	0.4703	1.2535	0.434	0.6418	0.3487	0.2076	0.5523	0.8667	0.898	0.2465	0.3364	0.3874	0.691	0.6702	0.3255	0.5129	0.4409	0.3883	0.31	0.3426	0.53	0.7103
AL109615.4	0.1533	0.1146	0.0613	0.1633	0.0837	0.0789	0.0576	0.1277	0.0543	0.0888	0.0875	0.5013	0.1698	0.3567	0.106	0.0428	0.071	0.143	0.2656	0.0248	0.0095	0.0327	0.0494	0.2373	0.2701	0.301	0.1185	0.0601	0.2659	0.0412	0.6933	0.136	0.1744	0.0148	0.1307	0.2296	0.0207	0.1476	0.0712	0.2459	0.1932	0.1772	0.0887	0.3025	0.0726	0.1571	0.1644	0.0962	0.0746
AC012360.3	0.2702	0.3188	0.1387	0.4417	0.1601	0.1341	0.3527	0.3554	0.2268	0.2022	0.1623	0.4094	0.2511	0.4018	0.0922	0.2027	0.2258	0.2985	0.3234	0.3216	0.1725	0.2274	0.363	0.2311	0.2505	0.3203	0.2917	0.1255	0.2775	0.2863	0.3163	0.2474	0.4549	0.4929	0.3788	0.2396	0.1584	0.3183	0.1871	0.4463	0.3629	0.2712	0.3826	0.3607	0.1588	0.1968	0.2288	0.2676	0.0692
AC016747.1	3.5806	3.5476	2.2608	4.5084	2.0824	1.9886	4.7133	4.7316	2.2809	3.0281	2.5053	3.768	2.3102	3.2381	2.1468	2.6584	2.8176	2.6933	3.4852	2.2173	1.7811	3.6825	2.8625	2.6738	1.9853	3.7031	1.5619	2.076	2.9321	2.3663	3.9999	2.0342	2.9268	3.2583	2.7397	4.1487	3.5154	3.8959	2.3928	2.4591	4.2341	2.7898	2.2317	2.4545	1.5857	2.7285	1.7767	2.197	3.6644
PRKAR1B-AS2	0	0.1802	0.0643	1.522	0	0.2941	0.58	0.2679	0.2735	0.0677	0.3262	1.0057	0	0.285	0.2223	0.1438	0.5105	0	0.2786	0.0693	0.32	0	0.2958	0.2654	0	0.4456	0.3059	0.063	0.3984	0.3453	0	0	0	0.3715	0	0.0802	0.1737	0.1857	0.2654	0.0897	0.2431	0.1487	0.2977	0	0.1741	0.4614	0	0.1614	0.1043
AC005034.5	1.1576	1.0323	0.1579	0.5605	0.8616	0.4513	1.6613	0.3288	0.6714	0.6651	0.6005	0.4489	0.6559	0.7872	0.5456	1.1471	0.2089	0.7364	0.3419	0.5951	0	0.1683	0.5809	0.3258	0.5298	0.9116	0.2816	0.3869	0.6847	1.1655	0.8193	0.4308	0.6733	0.6081	1.1214	1.773	0.9595	0.456	0.8145	1.4314	0.3979	0.7299	1.0961	0.623	0.4275	0.3236	1.1642	0.2971	0
MIR4453HG	0.425	0.607	0.2821	0.74	0.4684	0.3785	0.6636	1.1237	0.6083	0.3745	0.2488	0.8542	0.4415	0.951	0.2966	0.6031	0.2271	0.4804	0.7436	0.4226	0.2593	0.7058	0.4512	0.4049	0.5761	0.7364	0.3062	0.4327	0.79	0.5102	0.7818	0.2342	0.1395	0.6848	0.5226	0.7803	0.3146	0.3187	0.3796	1.0433	0.618	0.5811	0.3689	0.4838	0.4648	0.2513	0.6412	0.3846	0.2585
AC084824.4	0.1342	0.47	0.2517	0.2382	0.4119	0.2877	0.4539	0.4192	0.214	0.159	0.0638	0.5723	0.1394	0.8921	0.1739	0.1687	0.2663	0.2817	0.327	0.271	0.313	0.2145	0.6018	0.3635	0.2533	0.1743	0.778	0.2466	0.4988	0.4053	0.5223	0.2747	0.2862	0.0969	0.0715	0.5023	0.3398	0.6298	0.1558	0.5615	0.8243	0.4653	0.2329	0.4539	0.2725	0.361	0.4723	0.2525	0.2448
LINC01023	8.5483	4.8073	1.7725	1.6973	4.0288	4.9196	4.8195	7.3805	6.3383	3.9097	4.386	12.1149	3.9724	2.898	5.1028	6.3187	3.7951	7.8709	3.472	7.3602	15.4295	4.6763	3.9582	4.7883	2.9729	4.3847	6.5218	1.8194	5.6451	3.2841	6.3799	3.4537	5.7572	8.2862	3.9552	6.5273	2.2789	3.4117	4.0915	4.0013	3.083	7.1186	3.1241	4.5658	4.6829	4.6695	5.2036	5.3985	9.7131
ELF3-AS1	0.229	1.4746	0.5617	0.3283	0.9102	0.7023	1.5291	0.963	0.8333	0.8905	0.5528	0.4414	0.2836	0.5123	0.2397	0.1772	0.2272	0.4067	0.7439	0.1636	0.6245	0.0704	0.237	0.5316	0.7204	0.6637	0.6206	1.1007	1.4487	0.2394	0.4799	0.5858	0.5071	0.407	1.1448	0.4451	0.8475	0.2289	0.2045	0.6265	0.9821	0.2519	0.665	0.6404	0.2951	0.1896	0.5225	0.3729	0.739
AC073842.2	0	0.0601	0.0643	0.3805	0.0877	0.0735	0.0967	0.1786	0	0	0	0.1829	0.2672	0.1425	0.1111	0	0.0851	0	0.1393	0	0	0.1371	0	0	0	0.1485	0.3059	0.1261	0.3187	0	0.0954	0	0	0	0	0.0802	0	0.0619	0.0664	0.0897	0.1621	0.223	0.2232	0.29	0.1741	0.0659	0.0862	0.0807	0
AC009237.14	1.8767	1.4658	1.5237	1.9935	1.3224	0.7388	1.457	2.7878	1.0468	1.8715	0.8193	2.6576	1.3422	1.2018	1.5154	1.4446	1.496	1.5931	2.1993	1.367	1.0336	1.5251	1.4436	1.5479	1.6263	2.1055	1.1252	1.1763	1.5155	1.0222	1.8819	1.1336	1.1811	0.9777	1.9342	1.9006	1.2155	1.7997	1.4287	1.0945	2.4426	1.227	0.6409	1.6391	0.9997	1.0407	0.6807	0.7817	1.0103
AC136475.2	2.0016	0.4383	0.4694	1.6657	0.8962	0.5365	2.257	4.2999	0.7981	2.0755	0.7139	2.1346	1.4294	3.8471	0.8108	1.0489	0.6208	1.4007	1.0162	1.2128	0.8172	1.0002	0.5179	0.8715	1.5746	1.734	1.5624	0.6439	2.4417	2.771	2.5045	0.8963	1.3341	2.1685	1.3331	1.6394	0.2535	2.078	0.9683	1.5707	1.0642	2.0608	1.1944	1.587	0.127	0.7694	0.7549	2.3547	0.3043
AP000892.3	0.4541	0	0.5679	0.5374	0.3098	0.1298	0	0	0.6437	0.2391	0.2879	0	0.3144	0.2516	0	0.3807	0	0	0.2459	0.2446	0	0.242	0.5222	0.5858	0.381	0.2622	0.9451	0.1113	0	0.1524	0.1683	0	0.3228	0	0.3226	0	0.1533	0.1093	0.1171	0.1584	0.2861	0.7873	0	0.128	0	0	0	0.1424	0.1841
ZNF32-AS2	0.1084	0.1898	0.0813	0.2886	0.0555	0.0465	0	0.2822	0.0576	0.2997	0.1031	0.1734	0.2251	0.6756	0.0702	0.0454	0.0538	0.2275	0.3521	0.0876	0.0506	0	0.1496	0.2936	0.1364	0.3286	0	0.0797	0.2518	0.2182	0.1808	0.1664	0	0	0.1155	0.2536	0.0549	0.1174	0	0.0567	0.3073	0.3289	0.1411	0.0917	0.1101	0.0417	0.0545	0.306	0
AL160006.1	0.2094	0.3423	0.3841	0.5162	0.2262	0.1796	0.8657	0.4846	0.2845	0.7903	0.2213	1.1536	0.3383	0.8604	0.7539	0.5267	0.2309	0.3907	0.6047	0.9773	0.1085	0.4464	0.2087	0.4502	1.0248	0.7759	0.3424	0.2737	0.346	0.2459	0.9961	0.2143	0.3473	0.3865	0.7809	0.3702	0.2357	0.5292	0.3151	0.5598	1.0664	0.7059	0.313	0.4033	0.0827	0.3756	0.1287	0.2956	0.4103
AL355353.1	5.6471	4.1649	2.4533	1.451	1.825	2.4215	2.5135	3.7148	5.0561	3.1698	0.848	7.1316	2.9329	2.5937	1.9263	5.6071	1.3273	4.1596	2.6558	4.3219	2.4962	2.1387	2.1534	5.1761	2.4315	3.0897	3.5792	1.0926	4.4198	1.6458	2.6445	2.7378	0.9508	4.5079	2.5337	3.3383	1.656	2.8977	2.3003	3.8872	1.9664	6.1843	2.4508	1.8851	3.0181	1.5995	5.231	2.9369	5.7839
AC245060.5	0.134	0.2296	0.1229	0.2115	0.061	0.1022	0.2015	0.2482	0.0475	0.0471	0.1133	0.4447	0.3867	0.2723	0.1544	0.0125	0.1478	0.0834	0.121	0.0602	0.0417	0.1429	0.1336	0.1614	0.0562	0.2838	0.1328	0.0876	0.346	0.06	0.2981	0.2286	0.1906	0	0.2063	0.2091	0.0302	0.1398	0.0461	0.1558	0.2674	0.2066	0.0776	0.1763	0.1663	0.1259	0.1048	0.0701	0.0725
TTC28-AS1	1.119	2.1198	0.7931	2.0786	0.6256	0.7109	1.4565	2.0037	1.1641	1.3561	0.9066	2.2026	1.6036	1.4295	0.7163	1.2771	0.8809	0.9377	1.3242	1.0631	0.5801	1.3475	1.2631	1.0693	0.7433	1.4481	0.9027	0.8685	1.2487	0.8241	1.3521	0.8555	1.1049	1.3869	1.4979	1.7231	0.8222	1.2422	0.8714	1.6153	1.7269	1.566	1.421	1.0252	0.9084	0.9506	1.049	1.0856	1.2812
CTBP1-DT	1.8876	1.7488	0.9694	3.3009	1.0782	0.9358	2.4962	2.776	1.887	2.056	1.1869	2.7754	1.7653	2.7989	1.455	1.9087	2.0288	1.5798	3.0667	1.6516	0.948	3.0284	1.4063	1.3106	1.7444	2.5261	1.4936	1.6783	0.5945	1.4838	2.8527	1.9512	1.9393	1.5672	2.5126	2.5768	1.747	1.6712	2.8539	2.6246	2.4421	1.555	1.5513	1.6706	1.3055	1.3692	1.1731	1.2925	1.2967
TAPT1-AS1	0.4615	0.3855	0.4528	0.4726	0.0727	0.2283	0.8206	0.684	0.434	0.2243	0.3545	0.7571	0.6637	0.5753	0.5291	0.4911	0.4403	0.3726	0.6632	0.1434	0.2981	0.4541	0.4654	0.4946	0.4691	0.7534	0.285	0.4437	0.3629	0.2323	0.5527	0.436	0.4921	0.2051	0.7187	0.3323	0.3776	0.2307	0.2885	0.5571	0.6207	0.7694	0.2619	0.5254	0.1442	0.5322	0.0893	0.1837	0.2159
AC127024.5	0.1061	0.0744	0	0.4711	0.1086	0.3641	0.1197	0.3317	0.2257	0.0839	0.101	0.566	0.2205	0.7058	0	0	0.1053	0	0	0.0858	0	0	0	0.1643	0.1336	0.092	0.0947	0.5463	0.0987	0.1069	0.2361	0	0.2264	0.3067	0	0.0994	0	0	0.0822	0.1111	0.301	0.2761	0	0.1795	0.1078	0.0816	0	0.0999	0.1291
PTOV1-AS2	0.3356	0.2687	0.2878	1.1063	0.1962	0.2878	0.3243	0.4494	0.4587	0.303	0.3647	0.7668	1.0457	1.9921	0.3107	0.0402	0.3806	0.2013	1.0125	0.1936	0.0895	0.0767	0.2315	0.705	0.4224	1.2874	0.5132	0.7402	1.2921	0.4826	0.4798	0.4416	0.6134	0.6925	0.3576	0.359	0.2914	0.4847	0.2597	0.7022	0.9062	0.374	0.6657	0.7297	0.146	0.258	0.675	0.6767	0.0583
AC079610.1	0.1421	0.3486	0.32	0.3785	0.2909	0	0.4007	0.7403	0.529	0.2246	0.9463	0	0.443	0.4135	0.2764	0.3576	0.0705	0.2984	0.2309	0.2871	0.1326	0.4546	0.5885	0.3851	0.8051	0.431	0	0.2613	1.2551	0.4293	0.4743	0	0.1516	0.4107	0	0.1996	0	0.4106	0.275	0.5205	0.2015	0.0616	0.1234	0.1202	0.1443	0.2732	0.2859	0.3344	0.1729
AC138207.4	0.3543	0.4965	0.5317	0.9435	0.2417	0	0.8656	1.5683	0.0942	0.1633	0.0842	0.8186	0.644	1.7668	0.1531	0.2228	0.4688	0.3719	0.4797	0.2862	0	1.3691	0.2445	0.4342	1.0033	0.5883	0.4477	0.4993	0.1921	0.1486	0.5582	0.0907	0.6926	0.2559	0.7236	0.6909	0.5085	0.597	0.457	0.4634	1.3395	0.2304	0.5894	0.3496	0	0.3178	0.8611	0.389	0.3232
AL132989.1	0.7663	0.7158	0.7667	0.529	0.1743	0.2921	0.384	1.1528	0.6337	0.8744	0.3239	0.9987	0.7959	3.255	0	0.4283	0.5069	0.5958	1.1066	0.619	0.4767	0.1361	0.6462	0.8567	0.7501	1.2538	0.5316	1.1894	0.4748	0.8572	1.7044	0.6971	1.0895	0	1.8145	1.036	0.1725	0.9838	0.4613	1.4253	0.5633	0.4429	1.4041	1.8	0.1729	0.4582	1.4556	0.9615	0.1036
AC105206.2	0.3809	0.1334	0.0715	0.169	0.2924	0.3267	0.2147	0.1984	0.405	0.0752	0.2717	0.6093	0.1978	0.2374	0.2469	0.0798	0.0945	0.1333	0.3094	0	0.1777	0	0.0657	0.3685	0.2397	0.6599	0.0849	0.21	0.6195	0.2876	0.2118	0	0	0.2751	0.1015	0.3565	0	0	0.2948	0	0.27	0.2477	0.0827	0.3221	0.0967	0.1464	0	0.4481	0
AL445253.1	0.0605	0.0424	0.1815	0.161	0.1238	0.0519	0.2046	0	0.1286	0.3344	0	0.129	0.1256	0.1005	0.1568	0	0	0.1693	0	0	0	0.6768	0.0417	0.0936	0.4566	0.1048	0.1079	0	0.0562	0.4262	0	0	0.129	0	0.1289	0.1698	0.0613	0.2183	0.1404	0.3163	0.0572	0.4194	0	0	0	0.093	0.1824	0.0569	0.2206
OTUD6B-AS1	2.5433	3.5394	2.35	2.9702	2.2404	1.3771	3.6044	3.7033	2.545	2.8326	1.5509	4.0045	2.1238	3.1955	1.9133	2.7847	3.0039	3.3431	3.2812	3.4606	0.8516	2.3444	3.2586	3.003	2.0336	3.24	2.2554	2.7279	2.5863	1.7924	2.8952	1.5108	2.4887	3.5441	3.4593	3.6688	2.6623	4.084	2.4663	3.8924	2.9789	3.1994	1.7876	2.4123	1.4432	1.9936	1.9409	2.2104	1.9288
AL121929.3	0.0505	0.1592	0.2274	0.1345	0.0258	0.1083	0.2563	0.2104	0	0.1396	0.0961	0.1616	0.2098	0.2099	0.0327	0.127	0.2005	0.106	0.0821	0.0408	0.0471	0.1615	0.1917	0.0782	0.0636	0.1094	0.1577	0.2414	0.1174	0.4322	0.3089	0.0775	0	0.4013	0.1615	0.1418	0.1023	0.1641	0.1173	0.1585	0.2148	0.0876	0.1315	0.0427	0.0513	0.0582	0.254	0.1188	0.1536
ZNF337-AS1	0.3765	0.2409	0.129	0.3633	0.2094	0.2387	0.3507	0.4519	0.2437	0.2845	0.1323	0.3492	0.2381	0.3402	0.2334	0.3157	0.2356	0.2291	0.266	0.1785	0.1146	0.1832	0.2203	0.2978	0.3812	0.3758	0.1606	0.1986	0.2891	0.272	0.4006	0.1508	0.2619	0.1419	0.2966	0.3295	0.1741	0.3843	0.1584	0.3169	0.294	0.1987	0.2274	0.2215	0.1829	0.1384	0.0988	0.1926	0.0896
ATP6V0E2-AS1	0.1788	0.1462	0.1342	0.4762	0.1372	0.0767	0.3361	0.4035	0.0792	0.1177	0.1842	0.1589	0.2477	0.5573	0.1932	0.1874	0.281	0.0626	0.1695	0.0602	0.0973	0.4289	0.0925	0.3114	0.1876	0.4389	0.0665	0.1424	0.18	0.075	0.1657	0.1373	0.0953	0.0215	0.2541	0.1813	0.166	0.3444	0.1615	0.1715	0.4648	0.2196	0.2069	0.1008	0.0605	0.1718	0.0899	0.1402	0.1631
AC026356.1	0.0723	0.1519	0.0814	0.1604	0.1479	0.2789	0.4482	0.2635	0.0768	0.0285	0.1031	0.0771	0.3003	0.4205	0.0937	0.0303	0.1435	0.0506	0.1761	0.146	0.0674	0.0578	0.2992	0.028	0.091	0.2818	0.2579	0.4251	0.7389	0.0728	0	0.2959	0.1541	0.1566	0.4236	0.3044	0.2197	0.1566	0.1399	0.2269	0.2049	0.094	0.2509	0.2139	0.0367	0.2223	0.1817	0.136	0.044
AC064836.2	1.6031	0.97	0.9842	0.3881	1.1932	0.8124	1.7255	1.6697	1.1621	1.727	1.1782	1.7873	1.3624	1.0296	1.039	2.4439	1.7355	1.5297	1.3022	0.883	1.428	0.3496	1.257	1.9177	0.642	2.02	0.78	0.3215	2.0318	1.3939	1.2157	0.9696	1.0879	3.1578	2.0188	1.2277	0.6644	0.9472	0.6768	1.2199	0.7576	1.5162	0.8222	1.2941	0.37	0.7843	0.9527	1.6458	1.5953
AC004982.2	0.4536	0.3376	0.5318	0.3774	0.2031	0.2674	0.1918	0.1771	0.6329	0.6046	0.1887	0.9674	0.8539	0.5419	0.4042	0.7368	0.6751	0.9125	0.3684	0.5496	0.1852	0.272	0.6259	0.7241	0.2141	0.7613	0.2782	0.1459	0.3952	0.1712	0.8512	0.3191	0.8464	0.6552	0.4833	0.4776	0.0861	0.5527	0.373	0.1483	0.3215	0.4915	0.4183	0.3596	0.3454	0.4141	0.2851	0.3468	0.069
SNHG11	2.8503	1.7009	1.1955	2.8571	1.5417	1.9147	4.656	4.0298	3.7104	3.2107	3.2778	3.7909	2.7918	3.0535	1.9526	2.4535	2.6458	2.0931	2.7468	1.8736	1.4058	2.8768	1.7424	3.2799	1.5005	3.5394	1.9915	3.0838	2.2261	3.0334	3.1339	1.8413	4.276	2.9745	1.6514	4.1286	1.3504	3.2168	2.1557	2.0411	3.1755	3.4483	2.2858	2.7587	2.036	1.9663	3.4225	2.4478	4.139
AC107068.1	0.4302	0.4154	0.1658	0.8772	0.3926	0.2692	0.5637	0.3512	0.272	0.4041	0.2433	0.4092	0.3744	0.4831	0.2562	0.4387	0.3461	0.2766	0.5478	0.2442	0.2495	0.3904	0.3931	0.369	0.4244	0.6547	0.1971	0.5642	0.4322	0.4916	0.5043	0.3927	0.3471	0.3023	0.9292	0.4788	0.2944	0.5542	0.5309	0.4501	0.8901	0.4032	0.3229	0.4228	0.2597	0.581	0.2923	0.2188	0.1838
EMC1-AS1	0	0.2711	0.2903	0.2576	0.198	0.083	0.3272	0.3022	0	0.2292	0	0.2063	0.1005	0.1608	0	0	0.096	0.1354	0	0.3907	0.5416	0.464	0.1335	0.0749	0.6087	0.1676	0.3451	0	0.2697	0.5843	0.1076	0	0.2063	0.1397	0.1031	0.0905	0	0.2096	0.0749	0.3036	0.0914	0.0839	0.084	0.3272	0.0982	0	0.2918	0.4551	0.1176
LINC01836	0.6065	0.2428	0.1951	0.564	0.2956	0.5202	1.8563	1.1431	0.3071	0.2966	0.3296	1.2936	0.27	0.8401	0.4118	0.3632	0.4872	0.2425	1.3607	0.2567	0.4312	0.6466	0.3986	0.6259	0.2545	0.8256	0.0515	0.0637	0.9395	0.2908	0.2891	0.4138	0.4312	0.5006	0.8002	0.811	0.2926	0.7926	0.5365	0.4533	0.737	0.626	0.1504	0.3664	0.264	0.5107	0.3486	0.4892	0.8079
AC108010.1	0.4108	0.5535	0.166	0.1683	0.1617	0.3252	0.3207	0.4278	0.1008	0.1498	0.0902	0.2022	0.5252	0.7353	0.3277	0.159	0.2195	0.2653	0.462	0.2553	0.0295	0.5053	0.327	0.3913	0.3182	0.4106	0.4228	0.2788	0.2349	0.5408	0.4217	0.2911	0.5391	0.1826	0.5724	0.5324	0.3521	0.4108	0.3424	0.4959	0.4779	0.2192	0.8502	0.5077	0.1283	0.0972	0.2542	0.0595	0
AC005674.1	0.1257	0.323	0.0839	0.4217	0.0429	0.0719	0.2206	0.4075	0.1931	0.1876	0.1196	0.4023	0.3918	1.2889	0.1268	0.1874	0.0832	0.1173	0.3859	0.0903	0.013	0.1564	0.0386	0.3136	0.1231	0.7141	0.2119	0.1541	0.1818	0.0563	0.3729	0.0286	0.1788	0.2018	0.3722	0.2092	0.0425	0.2422	0.1838	0.4678	0.3962	0.2059	0.1455	0.2245	0.0709	0.1504	0.0843	0.1709	0.102
AC012557.1	0.4816	0.2812	0.4216	0.57	0.3286	0.5507	0.362	0.6688	0.256	0.1902	0.6107	0.428	0.4169	1.3342	0.3121	0.6057	0.3983	0.4493	0.652	0.4539	0.3745	1.0267	0.6092	0.497	0.4041	0.4867	0.5728	0.5311	0.5222	0.8081	0.1785	0.2464	0.3424	0.1159	0.7697	0.5259	0.3252	0.6376	0.4348	0.6718	0.4552	0.0696	0.5573	0.6788	0.4075	0.8639	0.8072	0.3777	0.8786
SNHG10	0.3608	0.4929	0.2098	0.4804	0.2123	0.4719	0.478	0.5731	0.5275	0.3492	0.3002	0.7599	0.4029	0.6522	0.2221	0.4613	0.3491	0.5049	0.381	0.3279	0.3367	0.5336	0.5228	0.5376	0.5336	0.4376	0.4425	0.3051	0.8299	0.336	0.7223	0.3508	0.2501	0.5212	0.4902	0.4137	0.1279	0.3974	0.3211	0.4436	0.4774	0.5005	0.4384	0.2288	0.4488	0.3675	0.9888	0.5517	0.4169
AC022150.2	0.6092	0.8537	0.4	0.4732	0.4676	0.4572	0.3435	0.5552	0.081	0.3008	0.4345	0.5685	1.0283	1.2025	0.6909	0.3192	0.7557	0.3197	0.4949	0.3076	0.1421	0.6088	0.4729	0.7662	0.5751	0.9235	0.4755	0.4479	0.9201	0.23	1.0163	0.4676	0.3248	0.44	0.8926	0.7128	0.3086	0.9899	0.2947	1.3545	0.7197	0.5282	0.0661	0.5796	0.232	0.5269	0.0766	0.3583	0.0926
AC084198.2	0.6044	0.242	0.3455	0.6386	0.2651	0.2221	0.8437	0.6295	0.5202	0.5229	0.6569	1.197	0.6577	0.6219	0.5596	0.3861	0.8568	0.4431	0.6546	0.5347	0.3223	0.4142	0.7348	0.4678	0.2898	0.8477	0.3594	0.2751	1.0164	0.4346	0.8002	0.3829	0.7365	0.9977	1.4414	1.0506	0.5248	0.6027	0.7351	0.6625	0.5168	0.6238	0.3997	0.6815	0.526	0.5089	0.4052	0.65	0.5601
AC064807.1	1.4367	1.592	0.9022	1.8179	0.6256	0.3058	1.1834	2.0588	0.9967	2.0043	0.9303	1.7929	1.7146	1.8461	0.8717	1.8026	1.2336	0.9126	1.4733	1.0865	0.6085	2.0855	1.3077	1.4748	0.8592	1.6506	0.9453	0.8166	0.5019	0.6976	2.0058	0.876	1.2169	1.1186	1.8132	2.5369	0.9083	1.5747	1.9321	1.823	1.3964	1.3516	0.5395	0.5256	0.5691	1.081	0.6763	0.652	0.6816
SNHG29	18.6429	18.9517	8.123	12.4354	13.0364	13.9255	29.0203	33.5822	11.8801	20.2132	11.9723	27.2204	12.5362	17.4825	12.6584	21.4703	9.8338	28.6739	17.5091	30.0004	10.0379	14.5011	15.8253	14.6893	15.4309	16.4283	9.1382	8.6323	22.923	13.7474	19.5489	10.6528	11.6162	26.081	13.9453	17.5202	8.2521	15.3046	12.7153	24.2038	19.6878	31.5736	15.4401	11.1137	16.322	13.0505	13.2786	15.937	17.9621
AC020907.4	0.1865	0.0653	0.1399	0.0828	0.0954	0.08	0.1051	0.0971	0	0.221	0.0887	0.0994	0.4842	0.9298	0	0	0	0.261	0	0.1506	0.087	0.1491	0	0.2165	0.1173	0.3231	0.0832	0.0685	0.7799	0.0939	0.1037	0.0954	0	0.2694	0	0.4363	0	0	0	0	0.3525	0	0.2428	0	0.0947	0	0.6564	0.351	0.1134
LOXL1-AS1	0.0275	0.0514	0.0482	0.2199	0.0657	0.1338	0.1966	0.2293	0.039	0.0217	0.0873	0.274	0.0953	0.5033	0.107	0.0308	0.0273	0.0385	0.1192	0.1038	0.0257	0.2641	0.1266	0.1065	0.1501	0.2941	0.09	0.1012	0.1109	0.1293	0.0306	0.1033	0.0391	0.0398	0.0489	0.0859	0.0372	0.053	0.1065	0.1056	0.2515	0.0398	0.0319	0.0155	0.0373	0.0635	0.0461	0.095	0.0446
ALG13-AS1	0.2515	0.1762	0.1887	0.8929	0	0.2157	0.2836	0	0.5348	0.1987	0	0.2682	0.5225	2.0902	0.326	0.6326	0.2496	0	0.8172	0	0	0	0.3471	0.3893	0	0.4357	0.2243	0.1849	0	1.0128	0.2797	0	0	0	0.268	0.4708	0.2548	0	0.1946	0.5263	0.4754	0	0.2183	0.4254	0	0	0	0.2367	0
DNAJC3-DT	0.8467	1.0525	0.5021	0.5091	0.573	0.3045	1.1549	1.2375	1.4084	0.9926	1.0001	1.4855	0.8086	1.1577	0.9736	1.271	1.1791	0.9556	1.3312	0.8054	0.6882	0.9172	1.2533	0.7716	0.8422	0.8754	1.0477	0.502	1.0535	1.0175	1.1999	1.0763	0.7281	1.2625	1.1496	2.8888	0.7471	0.5129	1.3635	1.7718	0.7616	0.7341	0.7112	0.9932	0.5408	1.1339	0.3983	0.5012	0.4817
LINC01124	1.9922	1.6555	0.6953	3.0843	0.7349	1.3708	4.1532	4.1258	2.5615	4.3006	1.5202	4.3973	4.6922	1.5595	3.7834	2.7386	2.7816	1.7831	2.6721	2.1708	1.7078	3.4449	1.7423	3.1378	2.1284	5.659	2.9757	0.8005	0.4737	2.7055	5.3589	1.7071	2.1244	1.0373	1.7526	3.4475	2.4405	3.3292	3.3348	2.6176	3.1748	1.9883	1.1461	1.3517	1.1291	2.6357	0.9785	1.1336	2.4794
TMEM9B-AS1	0.2558	0.3117	0.192	1.1058	0.1366	0.1526	0.2634	0.6372	0.4376	0.4569	0.2116	0.6049	0.2888	0.5084	0.3749	0.6528	0.2649	0.6538	0.6144	0.638	0.1142	0.5691	0.4758	0.8093	0.574	0.5492	0.3572	0.4334	0.4135	0.2128	0.7422	0.7741	0.6405	0.5784	0.4741	0.6559	0.3493	0.3213	0.5251	0.547	0.7254	0.4147	0.5117	0.1599	0.4292	0.1967	0.4698	0.2931	0.1759
AC055855.1	0.2942	0	0.2944	0.1741	0	0	0.1106	0.1022	0.1043	0.2325	0.0933	0.523	0.3056	0.3261	0	0.1645	0	0.1373	0.3187	0.0792	0	0.3137	0.203	0.2277	0.2469	0.085	0.35	0.2163	0.0912	0	0.2182	0	0	0.1417	0.4181	0.1836	0	0.1417	0.2277	0	0.5562	0.1701	0.3405	0.2488	0	0.0754	0	0.1846	0.2386
LINC01560	1.2916	1.042	0.793	1.1812	0.8812	0.5035	1.324	1.6306	0.8323	1.3914	0.8934	1.5443	1.8701	1.724	1.2683	1.2798	1.5148	0.7669	1.5897	1.3912	0.6574	1.6272	1.6204	1.1815	1.133	1.4918	0.7332	1.1223	1.5278	1.0639	1.5235	0.8412	1.0017	1.2438	1.7516	2.0515	0.7137	1.1871	1.1511	2.1704	1.2947	1.2555	0.7134	1.1254	0.7154	0.7221	0.9053	0.7735	0.3808
SNHG7	4.3315	1.9951	0.8728	2.9192	0.8517	1.2125	3.5274	6.8194	1.5884	2.5664	1.9358	5.2394	2.1976	2.15	2.7683	2.6818	3.2537	2.1049	1.6779	3.2077	0.8421	3.0944	1.446	3.8106	1.5649	3.6133	1.6636	0.8257	3.9792	2.756	4.4829	1.6625	2.5233	3.8526	2.0407	2.5996	0.7313	2.1941	2.7471	1.9303	4.2267	6.9021	1.6709	1.9418	2.5047	2.7904	2.047	1.4815	3.7439
ALOX12-AS1	0.2197	0.2654	0.2217	0.2892	0.0698	0.1949	0.2819	0.3393	0.2255	0.1676	0.1441	0.4121	0.425	0.4848	0.1964	0.2223	0.1579	0.3499	0.2708	0.2999	0.2333	0.2302	0.3346	0.1583	0.1907	0.3544	0.2771	0.1838	0.3662	0.2441	0.3286	0.3024	0.2747	0.3502	0.2018	0.3546	0.1458	0.2955	0.1994	0.325	0.2721	0.2824	0.1973	0.1986	0.1923	0.2737	0.2362	0.221	0.1935
RBPMS-AS1	0.3867	0.6095	0.8704	1.001	0.4616	0.6908	0.7266	1.3088	1.2676	0.4073	0.521	2.4053	0.6024	0.9641	0.6682	0.7564	0.2558	0.8568	1.4657	0.5987	0.5713	0.7213	0.6003	0.3492	0.365	0.4745	0.4024	0.5923	0.9883	0.3893	0.7526	0.4617	0.4123	1.3498	1.0987	0.2111	0.7507	0.4421	0.5736	1.5845	0.5786	1.0615	0.4754	0.763	0.7198	0.6193	0.2916	0.7278	0.9406
AC097448.1	5.4375	7.3321	6.8325	7.6496	6.3521	5.1472	6.97	8.1746	6.3268	5.0859	4.708	5.4158	5.8879	6.9494	4.7209	6.5162	7.1524	5.9229	5.6672	5.7189	6.2949	6.9723	7.7518	6.194	6.295	6.599	6.4979	4.7145	6.6748	6.8691	5.5056	6.0904	7.2206	9.0772	8.1173	7.3462	6.7815	9.0393	6.3127	7.7825	7.0546	4.8254	6.3893	6.0734	4.2714	6.7831	6.3972	6.0345	5.0537
ZKSCAN2-DT	0.1417	0.1544	0.1654	0.2795	0.1289	0.0945	0.0888	0.5247	0.067	0.1741	0.1048	0.4197	0.2126	0.3925	0.1224	0.1188	0.2968	0.1542	0.4092	0.0127	0.0147	0.1007	0.2173	0.1584	0.218	0.3	0.0983	0.0579	0.2195	0.0476	0.2802	0.0967	0.1007	0.0682	0.1342	0.1179	0.0159	0.1592	0.0366	0.2141	0.3571	0.1774	0.1366	0.2263	0.1439	0.0726	0.0792	0.1778	0.0383
AC004477.2	0.665	0.6988	0.5613	0.2951	0.3403	0.2139	0.9372	0.5194	0.1768	0.4597	0.3953	0.3546	0.0863	0.4145	0.7542	0.4878	0.4949	0.4653	0.5402	0.2686	0.4654	0.9304	0.4015	0.5147	0.7323	0.576	0.4449	0.4889	0.3863	0.3347	0.6471	0.3403	0	0.4803	0.3543	0.778	0.2526	0.7203	0.772	0.5218	0.3928	0.5765	0.8657	0.5623	0.422	0.9585	0.7523	0.704	0.6066
AL355574.1	0.1169	0.1638	0	0.6226	0.4187	0.3008	0.3295	0.4262	0.1864	0.1385	0.278	0.4363	0.2429	0.4372	0.6819	0.5881	0.406	0.1636	0.6647	0.2361	0.3818	0.4673	0.5243	0.1357	0.6621	0.4051	0.3128	0.3868	0.3803	0.6473	0.7801	0.4786	0.374	0.2533	0.1869	0.2188	0.1184	0.2955	0.2714	0.5504	0.221	0.3041	0.1522	0.0494	0.0594	0.2696	0.1176	0.33	0.3555
AC005696.1	0.9963	0.2327	0.0831	0.2948	0	0.0949	0	0.8071	0.2354	0.4373	0.2106	0.2361	0.5749	0.184	0.287	0.5569	0.4394	0.6197	1.0791	0.1789	0.3099	1.5931	0.1528	0.5998	0.1393	0.2877	0.0987	0.0814	0.4116	0.4458	1.7237	0	1.4166	0.4797	0.3539	0.3108	0.2243	0.3198	0.8568	0.1158	0.4185	1.2477	0.5765	0.6553	0.5621	0	0.5567	0.2084	0.2693
AL391834.1	0.9633	0.3068	0.7228	0.5441	0.4481	0.3755	0.5925	1.8242	0.1862	0.2767	0.7496	0.9339	0.2729	0.7278	0.5676	0.8811	0.1738	0.9805	0.1423	0.0707	0.3269	0.2801	0.4834	0.7456	0.3307	0.531	0.1562	0.4507	0.8139	0.6172	0.974	0.1793	0.3735	0.759	0.1866	0.6557	0.1774	0.8222	0.4067	0.5498	0.5794	0.6074	0.8361	0.4444	0.1779	0.4039	0.3523	0.3297	0.213
WARS2-AS1	0.1881	0.1168	0.1316	0.4403	0.0788	0.1467	0.4195	0.2939	0.1364	0.2601	0.1301	0.5335	0.2621	0.494	0.2383	0.2079	0.2079	0.1676	0.396	0.2625	0.0519	0.2325	0.0944	0.3177	0.1937	0.4889	0.1488	0.1163	0.3497	0.1765	0.4565	0.1313	0.2006	0.2347	0.4784	0.3602	0.1256	0.4292	0.2813	0.4474	0.3556	0.278	0.2264	0.2531	0.1433	0.1118	0.1763	0.1408	0.182
AC099522.2	1.4501	0.7851	0.4452	0.4681	0.4722	0.1131	0.2973	1.0985	0.3504	1.1977	0.2508	2.4603	0.3423	0.6574	0.5126	1.0501	0.4579	0.5535	0.8567	0.5325	0.7996	0.3162	0.4548	0.4592	0.2489	0.571	0.3528	0.1939	0.3063	0.1327	1.5395	0.1349	0.1406	0.5713	0.4917	0.5553	0.1335	0.4284	0.3571	0.5517	0.2492	1.1429	0.1144	0.5017	0.1339	0.5574	0	0.4342	0.2405
OIP5-AS1	16.9336	12.499	10.1226	19.3074	9.7381	10.2481	15.5948	13.3126	10.8002	11.9928	9.3665	14.0474	10.6961	12.8646	10.4682	12.3748	12.3731	15.8302	14.4975	12.1451	6.1245	12.9572	15.9114	13.2029	14.2315	14.1698	10.8114	16.1691	9.6712	10.8701	15.6186	11.7393	15.8044	7.5965	16.931	25.2056	14.3592	15.1413	15.3224	17.2641	10.4641	10.6955	11.0168	9.0911	8.8257	13.3069	9.2119	5.7903	5.8456
LINC00863	0.5964	0.2786	0.2335	0.4143	0.2919	0.4225	0.8479	0.9002	0.3216	0.5667	0.5097	0.4056	0.4668	0.4885	0.4705	0.4493	0.6862	0.2903	0.6178	0.8449	0.2904	0.9951	0.2564	0.5419	0.6201	0.6289	0.6631	0.2542	0.5061	0.4264	0.6825	0.3804	0.2028	0.4869	0.6355	0.7038	0.4991	0.3495	0.5954	0.7777	0.4738	0.2098	0.5326	0.2778	0.3949	0.3322	0.2695	0.2033	0.1787
COA6-AS1	3.0703	2.8683	1.6	1.3627	2.0075	1.0972	2.1157	2.9314	1.1789	4.9859	1.379	5.1843	0.8859	3.048	0.995	2.3598	1.1849	2.5066	1.8013	4.2029	2.706	1.5002	1.5301	4.1589	2.0396	2.2904	2.8911	0.8152	3.25	1.8033	3.2251	1.5713	1.0914	1.6016	2.0903	1.6764	0.6048	1.8478	1.3862	4.0156	1.3704	5.3978	1.7026	1.9474	1.6455	2.6227	1.8013	2.6487	2.3859
AP001330.4	0.358	0.9196	0.2686	0.3177	0.4884	0.7163	1.2109	0.3728	0.7612	0.6598	0.4539	0.7635	0.8676	0.4958	0.1547	0.7003	0.1184	0.501	0.1939	0.1928	0.6681	0.3816	0.494	0.5541	0.4505	0.8269	0.2129	0.4386	0.9981	0.6007	0.1327	0.4885	0.509	0.1724	0.89	0.335	0.1209	0.3447	0.1847	0.7491	0.6767	0.2069	0.5178	0.5045	0.3635	0.1835	0.84	0.8983	1.161
EBLN3P	6.0155	8.3739	4.8402	8.9367	4.4964	6.3175	7.2626	7.5312	5.2778	5.7382	5.2323	5.4581	7.4575	6.9614	5.3134	5.9452	6.3176	8.6087	7.7988	3.9799	3.6508	6.6594	9.424	7.4238	5.6653	8.5759	5.3494	5.9831	7.0637	5.4919	8.9829	5.4202	8.3038	4.6519	8.9502	10.9942	5.6109	8.1385	5.3251	8.6708	7.9962	6.3864	7.6717	4.8422	5.7953	5.2283	6.6657	4.7858	2.3479
AL591848.3	0.5367	0.5047	0.3074	0.351	0.3325	0.4603	0.3982	0.6914	0.5406	0.4463	0.3358	0.7983	0.044	0.6809	0.238	0.8882	0.3504	0.3954	0.5966	0.6276	0.5141	0.271	0.2339	0.3826	0.6222	0.465	0.2394	0.2181	0.617	0.3129	1.0368	0.318	0.5724	0.5305	0.6472	0.7536	0.2003	0.4284	0.2514	1.1232	0.227	0.3306	0.3065	0.645	0.1865	0.5538	0.3409	0.3057	0.2405
PAXIP1-AS2	1.1597	1.4665	0.7294	2.1569	0.7573	0.521	1.1458	1.3517	0.9982	1.2739	0.9454	0.8599	1.5087	1.3724	1.0022	1.4679	1.2112	1.2907	2.0188	1.0038	0.3092	1.307	1.2347	1.0986	1.4666	1.6984	0.7882	1.2344	0.8931	1.0064	2.0146	0.797	1.2603	1.0929	1.2123	2.1038	1.1804	1.2483	1.2994	1.4734	1.472	1.0821	1.2751	1.0368	0.83	0.7345	0.511	0.8835	0.3291
DNM3OS	0.5679	1.1615	0.7026	1.2943	0.4869	0.4871	1.5057	1.9024	0.6038	0.6184	0.6423	1.2604	0.7972	1.8242	0.2785	0.5277	0.457	0.9237	1.172	0.6944	0.0143	0.4663	0.4978	0.6653	1.1978	2.3535	0.7804	0.7787	0.9415	0.6491	0.9901	0.3456	0.8184	1.0199	1.0468	0.9338	0.9329	1.5297	0.4514	1.6541	1.6394	0.9315	0.5729	0.5582	0.4676	0.59	0.6792	0.7367	0.4854
CEBPA-DT	6.381	3.2359	1.038	5.1095	1.2787	0.6314	4.4026	8.3891	3.4397	4.5651	2.61	4.4732	4.0789	2.8001	4.5694	5.8928	3.6533	1.5301	3.2261	4.0014	3.7894	5.6369	3.3254	4.3001	3.3698	4.4261	3.264	0.6398	1.7004	2.3811	6.0051	3.1513	5.1867	2.5461	3.4473	5.8474	2.2828	3.2548	4.956	5.0424	3.6482	5.5709	1.1619	3.2454	2.5602	4.2539	0.6283	2.3307	5.4816
AC093788.1	0.0529	0.3336	0.3176	0.2348	0.1083	0.0907	0.2983	0.7714	0.1125	0.209	0.1006	0.3385	0.2748	0.7914	0.1371	0.1331	0	0.074	0.4297	0	0	0.2538	0.146	0.3276	0.0666	0.3666	0.3775	0.3112	0.9834	0.1065	0.4119	0.1083	0.2257	0.2293	0.0564	0	0	0.1146	0.1638	0.1661	0.5	0.1376	0.0918	0.2684	0.1074	0.3254	0.3192	0.0498	0
AL035461.2	0.3744	0.9836	0.2809	0.7477	0.2873	0.2408	0.5276	0.5849	0.199	0.6654	0.4451	1.3973	0.0972	0.5445	0.1213	0.3924	0.1858	0.131	0.6082	0.2268	0.524	0.1497	0.1292	0.3622	0	0.0811	0.5844	0.0688	0.261	0.1885	0.5204	0.4789	0.998	0.4056	0.4986	0.3504	0.2844	0.7435	0.2897	0.7834	0.2654	0.1623	0.0812	0.3166	0.3801	0.9353	0.1882	0.7046	0.3415
MIR762HG	0.5671	0.3179	0.1702	0.4027	0.325	0.1945	0.8952	0.5434	0.5788	0.448	0.2589	0.9192	0.4948	0.8106	0.2058	0.3614	0.3151	0.5079	0.5528	0.6047	0.254	0.6529	0.4226	0.6145	0.4568	0.6288	0.4654	0.1668	0.4006	0.1827	0.9587	0.0929	0.0968	0.3604	0.4351	0.4883	0.3677	0.4914	0.5793	0.4747	0.4502	0.354	0.4331	0.4028	0.4837	0.5057	0.3878	0.5123	0.5794
AL117335.1	0.0305	0.0428	0.1145	0.1625	0.1249	0.0785	0.1721	0.0954	0.1622	0.0482	0.1161	0.1953	0.1585	0.1268	0.1187	0.0768	0.0909	0.2563	0.1487	0.0986	0.1993	0.0976	0.0421	0.0236	0.0384	0.1851	0.2722	0.1346	0.2836	0.1229	0.1018	0.0625	0.1302	0.1322	0.0325	0.0571	0.2164	0.0661	0.0709	0.1916	0.1731	0.1058	0.1854	0.0516	0.124	0.0704	0.1535	0.1436	0.2227
AC106037.2	0	0	0	0.2591	0	0.8762	0	0.152	0.1552	0	0	0.1556	0.4548	0.1213	0	0.1224	0	0	0	0	0	0	0.1007	0.113	0.3674	0.1264	0.651	0	0.6783	0.7347	0.3247	0	0.3113	0	0.1555	0.1366	0	0.6324	0	0.3054	0	0	0.1267	0.3703	0	0.1122	0.4404	0.2747	0
AC074212.1	0.2075	0.1586	0.0708	0.1339	0.0579	0.0324	0.0638	0.2554	0.1404	0.0596	0.0538	0.2213	0.1959	0.0314	0.1467	0.1423	0.0187	0.0792	0.1226	0.0762	0.1408	0.2111	0.026	0.073	0.0237	0.1144	0.2187	0.0555	0.0701	0.019	0.1259	0.2317	0.0402	0.109	0.0603	0.0883	0.0191	0.0545	0.1168	0.1184	0.1783	0.0164	0.0982	0.016	0.1532	0.058	0.019	0.1243	0.1835
AP001628.1	0	0	0.3874	0.1527	0	0	0	0	0	0	0	0.5505	0	0	0	0	0	0	0	0	0	0.2751	0	0.1332	0	0.2981	0.1535	0	1.1195	0.1732	0.1914	0	0.367	0	0	0.3221	0	0	0.1332	0.18	0	0.1492	0	0.1455	0.3495	0	0.1731	0	0
PDXDC2P-NPIPB14P	0.3073	0.1767	0.1597	0.5806	0	0.1757	0.2488	0.2544	0.1927	0.1556	0.2174	0.2269	0.483	0.2489	0.0919	0.1189	0.3597	0.2757	0.3329	0.07	0.0735	0.2142	0.2501	0.488	0.119	0.2867	0.5764	0.2897	0.6885	0.1746	0.8852	0.4356	0.6219	0.0797	0.1931	0.1623	0.0798	0.3244	0.2257	0.2803	0.4469	0.1708	0.2531	0.2199	0.104	0.1393	0.3408	0.4895	0.115
AL132780.1	0.8704	0.667	0.6939	0.7726	0.2227	0.1866	0.3987	0.5666	0.5205	0.1719	0.2328	1.4503	0.9323	0.9947	0.3878	0.821	0.5398	0.7994	0.3977	0.5933	0.3553	0.174	0.6944	1.0737	0.4793	0.8247	0.3639	0.9799	0.7837	0.5751	1.0285	0.5289	1.2182	0.6679	1.0724	1.2475	0.6888	0.7268	0.421	0.9107	0.5399	0.7782	0.5194	0.391	0.3867	0.941	0.7112	0.5119	0.6947
DGUOK-AS1	0.2483	0.174	0.0932	0.2571	0.0424	0.3194	0.3733	0.1293	0.132	0.1635	0.0394	0.2648	0.3869	0.3783	0.2146	0	0.0411	0.1738	0	0.1003	0.0772	0.0662	0.0857	0.2883	0.2083	0.4661	0.443	0.1217	0.3077	0.125	0.2301	0.1694	0.1765	0	0.1323	0.1549	0.0838	0.2092	0.032	0.1299	0.4303	0.1794	0.2874	0.49	0.084	0.1909	0.0832	0.3895	0.151
GCC2-AS1	0.3069	0.215	0.2303	0.5448	0	0.0526	0.4152	0.4475	0.3263	0.194	0.2335	0.72	0.3188	0.4081	0.4773	0.4632	0	0.6013	0	0.1488	0.0573	0.687	0.0424	0.0475	0.1545	0.7444	0.0548	0.3159	0.1711	0.309	0.5461	0.1885	0.1309	0	0.327	0.4596	0.3731	0.4433	0.0475	0.3211	0.116	0.0532	0.1598	0.3633	0.187	0.1416	0.1852	0.231	0.0747
AP000873.2	0.1435	0.2011	0.1507	0.1783	0.1468	0.1723	0.1618	0.2839	0.1525	0.1814	0.1228	0.4896	0.1788	0.322	0.1302	0.1925	0.1851	0.2811	0.2098	0.2666	0.1473	0.0229	0.1188	0.211	0.2528	0.2362	0.2304	0.1793	0.24	0.1011	0.1915	0.1468	0.1836	0.228	0.1682	0.2954	0.1744	0.2487	0.1444	0.3453	0.1899	0.311	0.2491	0.2184	0.2477	0.2316	0.202	0.216	0.349
AC010186.3	0.1173	0.2329	0.3081	1.2844	0.08	0.1006	0.6394	0.6721	0.0416	0.2163	0.1116	0.2919	0.5484	1.3814	0.4816	0.2459	0.3881	0.0821	0.5083	0.158	0	0.4065	0.2564	0.3027	0.5168	0.7453	0.3314	0.3019	0.4543	0.1969	0.261	0.2001	0.1668	0.5932	0.375	0.2379	0.1188	0.3954	0.2421	0.4092	0.5544	0.1526	0.2037	0.215	0.0199	0.1203	0.2163	0.2392	0.1189
LINC00235	0.1959	0.183	0.049	0.1546	0.0446	0.0747	0.0736	0.3401	0.2314	0.3439	0.0621	0.3714	0.0452	0.2171	0.1975	0.219	0.0648	0.0914	0	0.1231	0.1625	0.1392	0.1051	0.2022	0.3288	0.0566	0.1359	0.096	0.1012	0.1315	0.2179	0.1337	0	0.1258	0.2087	0.3871	0.1323	0.0943	0.2864	0.2733	0.0411	0.1321	0.1134	0.092	0.0442	0.0837	0.1532	0.1024	0.1324
AC018904.1	2.6239	3.2331	2.7837	2.0882	2.5001	1.0088	2.6526	3.8638	2.2126	1.8585	1.9792	1.9298	2.4436	4.512	1.2901	1.8966	3.0529	1.3929	1.764	1.4619	1.0977	2.0255	2.1852	1.8209	1.4805	2.8217	2.9864	3.0602	5.0457	2.1863	3.0189	2.3152	3.4735	2.4833	2.0247	2.9641	2.4748	3.7899	1.8908	2.8401	3.8484	2.5102	2.1204	2.066	1.562	2.4346	3.0029	2.1288	4.402
UBA6-AS1	0.7201	0.5849	0.5081	1.0654	0.407	0.6268	0.7958	0.8396	0.8304	0.7557	0.6576	1.2417	0.7852	1.0184	0.4969	0.6158	0.6222	0.5315	0.8207	0.5528	0.6252	0.9224	0.6922	0.6212	0.5952	0.7294	0.5593	0.5822	1.0522	0.5988	0.9205	0.506	0.8023	0.6366	0.8552	0.8887	0.4609	0.872	0.6572	0.656	0.9583	0.8852	0.4416	0.8575	0.4293	0.6583	0.4432	0.5563	0.5098
AC011477.1	0.8519	0.8581	0.3196	1.6542	0.3814	0.4567	1.0207	0.9428	0.2265	0.5889	0.5571	0.4543	1.1062	1.1949	0.2761	0.3572	0.7926	0.5962	0.7786	0.4302	0.0994	0.596	0.5879	0.4534	0.5361	1.2454	0.5225	0.5872	0.9898	0.2681	1.4805	0.545	0.2271	1.1537	0.6241	1.0466	0.8091	0.9229	0.6182	0.7243	0.6039	0.5078	0.3697	0.4953	0.4326	0.7368	0.7497	0.2506	0.0648
AC091057.1	0.0522	0.0671	0.1436	0.1467	0.0089	0.0224	0.1962	0.145	0.0185	0.0344	0.0579	0.1299	0.1175	0.4917	0.0451	0.0438	0.1381	0.0609	0.1131	0.007	0	0.0417	0.066	0.0808	0.1095	0.1357	0.0931	0.0704	0.0323	0.0175	0.0774	0.0356	0.1484	0.0377	0.0464	0.0977	0.0529	0.1257	0.0808	0.0455	0.1809	0.0377	0.0831	0.103	0.0088	0.0669	0.0175	0.0901	0.0423
AC007881.4	0.3861	0.0301	0.0644	0.1904	0	0.1104	0.1451	0.1341	0.0912	0.2034	0.0408	0.0458	0.1783	0.4279	0.0556	0	0.1277	0	0.1394	0.104	0	0.1372	0.0296	0.8634	0.162	0.2973	0.1148	0.0631	0	0	0.8589	0.0439	0.366	0	0.1829	0.0803	0	0.1859	0.0332	0.1796	0.1217	0.0372	0.2234	0.508	0.1307	0.1649	0.4315	0.2019	0
AL133477.1	0.6749	0.683	0.2813	0.3328	0.3837	0.6431	1.0992	0.8591	0.3986	0.3554	0.1426	0.8796	0.3894	0.5609	0.3888	0.3772	0.1488	0.9445	0.3655	0.2423	0.07	0.3597	0.2587	0.058	0.4719	0.6496	0.2676	0.2757	0.9757	0.302	0.5004	0.307	0	0.7582	0.4794	0.2807	0.2279	0.3249	0.2321	1.4122	0.2835	0.13	0.4556	0.1902	0.8376	0.4035	0.3771	0.494	0.2736
AC104564.3	0.5273	0.0739	0.1583	0.2808	0	0.1809	0	0.6591	0	0.2499	0.2006	0.3374	0	0.7012	0.1367	0	0.4186	0.4428	0.3427	0.0852	0	0	0.2911	0.3265	0	0.5482	0.0941	0.3877	0.098	0.3185	0.8211	0.2159	0.2249	0	0.4495	0.1974	0	0.914	0	0.2207	0.0997	0.1829	0	0.2676	0.1071	0.0811	0.2121	0.4963	0
AC008906.1	0.049	0.7895	0.0735	0.6088	0.3008	0.3361	0.6629	0.4592	0.6251	0.4644	0.5125	0.5225	0.3053	1.2622	0.127	0.534	0.0972	0.2057	0.5572	0.4354	0.0457	0.1567	0.3042	0.6446	0.555	0.6366	0.437	0.4322	0.9562	0.3453	0.4904	0.1504	1.1493	0.2123	0.6787	0.4586	0.3474	0.5307	0.1517	0.5639	0.8335	0.2973	0.2977	0.58	0.1492	0.452	0.6405	0.5994	0
AL138756.1	0.303	0.5308	0.3462	0.8252	0.2678	0.2717	1.0949	0.7603	0.1172	0.2394	0.1965	0.3966	0.5294	1.1963	0.3749	0.1559	0.3485	0.2506	0.5147	0.1168	0.0707	0.3634	0.2376	0.4051	0.4161	0.5429	0.3993	0.6734	0.4032	0.4368	0.337	0.3031	0.2497	0.6566	0.477	0.5028	0.5232	0.7858	0.4424	0.6053	0.8071	0.209	0.2451	0.1747	0.2378	0.3547	0.2216	0.2139	0.4188
AC007066.2	0.1467	0.2955	0.2202	0.5535	0.1689	0.1101	0.3516	0.382	0.078	0.2608	0.1221	0.5281	0.3429	0.4268	0.0713	0.1691	0.2548	0.2053	0.298	0.1333	0.1883	0.1466	0.2657	0.1278	0.1154	0.2065	0.3599	0.1214	0.4602	0.0923	0.2652	0.1126	0.0782	0.106	0.4104	0.2232	0.0557	0.3444	0.2555	0.3838	0.3467	0.1431	0.0955	0.2637	0.1862	0.2115	0.0922	0.2416	0.1784
LINC00667	5.8737	4.8303	3.066	3.6138	3.2964	3.6875	4.7825	5.0501	3.9982	3.581	3.2206	7.782	3.8606	5.9317	3.8855	4.1754	3.4714	3.3997	3.9781	3.4186	2.5842	4.9331	4.4385	3.0798	4.4577	4.2424	3.1031	3.9222	4.6961	2.705	4.701	3.1775	4.3622	5.0319	5.2754	4.9431	2.8053	6.3928	3.2263	5.5509	3.7425	3.8456	5.1742	3.9156	2.8121	3.4923	5.448	3.2874	4.0064
AC093642.2	0	0.0621	0.0665	0.0393	0.136	0	0.05	0.3691	0.0942	0	0.0421	0.0945	0.2761	0	0.0574	0.1857	0	0.062	0.072	0	0.124	0	0.0611	0.0343	0	0.0768	0.1186	0	0.0823	0.1784	0.0985	0.0453	0.0945	0.128	0.0472	0.4976	0.1795	0.192	0.1029	0.0464	0	0.0768	0.1923	0.2622	0.09	0.3746	0	0.0417	0
AL121772.3	0	0.1529	0.0546	0.2583	0	0	0.082	0.0758	0.0774	0	0.0692	0.0776	0.0756	0.1814	0.4716	0	0.0722	0.1018	0.1182	0.1176	0	0	0.1506	0.2816	0.4579	0.3152	0.1947	0.107	0.6086	0	0.1618	0.1489	0	0	0	0	0.0737	0.1051	0	0.2284	0.2063	0.0631	0.1263	0.3077	0.0739	0.1119	0	0.0685	0.0885
AC005332.6	10.6777	8.293	8.466	8.8371	7.7317	6.3209	8.0078	11.0864	9.9963	10.9157	7.9998	12.4792	7.8128	9.4605	8.313	9.896	8.6804	9.5397	12.247	8.3006	6.1729	7.3827	8.6074	9.9411	9.7836	10.7334	8.7313	6.4436	7.8176	7.4882	10.5873	9.7775	9.2738	7.2027	10.8235	9.1772	7.5003	8.6328	9.7455	9.5033	7.9659	9.5921	8.6851	7.3262	6.9558	10.4031	5.6733	7.9632	8.9643
AL513534.2	0.4915	0.1497	0.3367	0.588	0.0875	0	0.4819	0.1558	0.2726	0.3207	0.1829	0.3874	0.2664	0.959	0.5263	0.215	0.3817	0.1794	0.2083	0.2935	0.1595	0.7175	0.6045	0.3804	0.0807	0.4628	0.3622	0.1257	0.0397	0.3227	0.4753	0.1312	0.5013	0.2469	0.4326	0.54	0.4546	0.2623	0.8435	0.3801	0.4241	0.5558	0.0927	0.4698	0.1302	0.4271	0.2579	0.1408	0.1299
Z68871.1	0.2597	0.2729	0.0974	0.6147	0.2658	0.1114	0.1952	0.2705	0.1841	0.1026	0.1647	0.2308	0.2248	0.1439	0.0561	0.0363	0.2148	0.1212	0.2813	0.3497	0	0.2076	0.2987	0.2345	0.109	0.3	0.1544	0.2228	0	0.1743	0.3851	0.0443	0.2769	0.0625	0.2306	0.5672	0.2192	0.3751	0.1675	0.634	0.0818	0.1501	0.3381	0.1098	0.044	0.1664	0.1306	0.0407	0
AC004908.1	0.0906	0.0635	0.2041	0.3218	0.0928	0.1555	0	0.3777	0	0.2148	0.1724	0.4833	0.4708	1.6575	0.47	0.152	0.4498	0.1269	0	0.2929	0	0.2899	0.3753	0.421	0.1141	0.5497	0.1617	0.1999	0.8425	0.1825	0.4033	0.3711	0	0	0.1932	0.1697	0.0918	0.0655	0.3508	0.6639	0.0857	0.1572	0.4721	0.23	0.2761	0.1394	0.3647	0.0853	0
AC010326.3	2.9612	2.6314	1.4633	4.9364	1.6261	1.7963	3.6648	4.664	1.6894	1.94	2.9537	4.4673	3.9762	3.5416	1.966	2.1801	3.4404	1.9205	2.8161	1.0503	1.685	4.7351	2.5915	2.9629	1.7272	3.6289	3.5435	1.8586	4.5646	2.4724	2.6508	1.7741	4.467	2.7125	3.7711	2.6365	1.6828	3.599	2.236	2.796	5.5977	1.4402	2.3822	2.3821	1.5402	3.0539	2.2518	1.4953	1.8447
PLS3-AS1	0.2127	0.4802	0.3902	0.3776	0.3144	0.0608	0.3198	0.2708	0.6282	0.1307	0.1573	0.2268	0.761	0.1964	0.1225	0.436	0.3049	0.5954	0.4224	0.401	0.1985	0.1512	0.5545	0.3293	0.1487	0.5118	0.4638	0.0695	0.2856	0.2855	0.4994	0.4838	0.5545	0.239	0.68	0.73	0.814	0.3243	0.1829	0.2967	0.3574	0.2869	0.3898	0.2798	0.336	0.1999	0.3803	0.3114	0.3737
AL080317.2	0.0796	0.1831	0.0768	0.0807	0.0349	0.1072	0.1282	0.1776	0.0604	0.1526	0.0432	0.3151	0.0826	0.2173	0.1179	0.1048	0.2707	0.0954	0.0369	0.0918	0.2227	0.0182	0.0471	0.1671	0.1287	0.2068	0.223	0.1003	0.338	0.0915	0.2654	0.0698	0.2181	0.0657	0.1695	0.1064	0.0691	0.1149	0.0792	0.2259	0.1719	0.1971	0.0395	0.173	0.0808	0.1747	0.3315	0.1177	0.0553
LINC00899	0.4263	0.3542	0.2678	0.3168	0.2029	0.085	0.4807	0.9086	0.3057	0.3368	0.4337	0.666	0.4016	0.4531	0.3726	0.2161	0.2656	0.2914	0.5798	0.2403	0.1295	0.5548	0.2257	0.3146	0.262	0.7471	0.283	0.1385	0.3962	0.1098	0.6395	0.2638	0.3383	0.315	0.2113	0.3155	0.1205	0.3078	0.2762	0.8713	0.2249	0.4297	0.1033	0.3102	0.1812	0.4496	0.1097	0.2799	0.422
AC097359.2	1.478	1.2513	0.6624	1.2572	0.6722	0.6866	1.9675	2.5015	1.4623	1.3622	0.6052	1.8608	1.1941	1.1601	1.0111	1.7556	1.1	1.3503	1.3007	0.9453	0.4981	1.8382	1.3456	1.7637	0.7751	1.3693	0.7141	0.4981	1.0112	1.0334	1.2557	0.8824	0.9632	1.364	1.3999	1.1144	0.5823	1.2008	1.1121	1.482	1.6492	1.0678	1.3898	0.7986	1.0839	0.9153	0.8671	0.6568	0.774
N4BP2L2-IT2	0.1404	0.1546	0.1505	0.2938	0.1026	0.129	0.2827	0.1253	0.096	0.1505	0.1526	0.3102	0.2396	0.8752	0.065	0.042	0.2588	0.1825	0.277	0.0486	0.0094	0.1123	0.2145	0.3571	0.1388	0.4691	0.2594	0.1401	0.6059	0.1414	0.3792	0.1848	0.4705	0.0579	0.171	0.169	0.0406	0.2462	0.0543	0.2938	0.3507	0.1565	0.2437	0.3901	0.0917	0.1079	0.3429	0.1699	0.0854
AL512791.1	0	0.2291	0.1227	0.2902	0.5019	0.4206	0.1843	0.5108	0.5214	0.5166	0.1555	0.3487	0.6792	2.989	0	0.1371	0	0.2288	0.2656	0.2641	0	0	0.9024	0.8857	0.4115	1.5577	1.0207	0.3606	0.6077	0.3292	1.0908	0.5019	0.3486	0	0.5226	0.765	0	0.8264	0	1.1972	0.4635	0.2834	0.4257	0.553	0	0.377	0.1644	0	0
GARS1-DT	0.228	0.286	0.2549	0.494	0.1469	0.1682	0.3686	0.3471	0.1831	0.2217	0.2184	0.6156	0.4439	0.7395	0.2418	0.1551	0.2199	0.2299	0.3808	0.1765	0.0774	0.2065	0.3499	0.3542	0.305	0.587	0.3243	0.1747	0.4624	0.2793	0.4575	0.253	0.4965	0.1658	0.3041	0.3522	0.1438	0.3904	0.2283	0.3971	0.4838	0.2226	0.274	0.3277	0.1684	0.2636	0.279	0.3751	0.1978
AP001505.1	1.7712	3.8781	3.4058	4.127	3.1721	3.2279	4.8682	5.4191	3.6487	1.5742	2.8427	2.9514	2.4148	3.0362	3.0133	2.5989	2.9662	1.0845	1.6186	3.6667	3.7189	5.1334	2.979	3.5131	8.3599	2.5892	3.16	2.6046	4.2184	2.7864	4.3092	3.739	3.3053	4.3175	2.2413	2.0723	1.7943	2.7981	2.9987	2.4323	4.2899	3.935	3.0747	5.3362	2.8103	3.8297	1.8927	3.3338	6.5975
AC023043.4	0.4369	0.5357	0.8196	2.2298	0.6707	0.562	1.601	0.2275	0.2323	0.0863	0.9349	0.1165	1.0211	0.4539	0.1416	0.5495	0.1084	0.4586	0.3549	0.0882	0	0.1746	1.2812	0.1691	0.1375	0.5677	1.6563	0.9637	1.4212	1.3196	0.1215	1.1179	0.6988	0.1578	0.5819	0.6134	0	0.7099	1.1835	0.6857	1.4453	0.2841	0.948	0.4618	0.9982	0.5878	1.2083	0.5139	0.7971
LINC01278	1.3416	1.3626	1.116	1.7417	1.0785	0.9603	1.7747	2.022	1.0984	1.0325	0.9562	1.8855	1.7609	1.4983	1.2627	1.651	1.3211	1.6448	2.2642	1.081	0.6082	1.8626	1.8491	1.3336	1.3657	1.5556	0.9277	1.3535	1.4274	1.1798	1.7967	1.3874	1.6857	1.5474	2.1684	2.0637	1.9737	1.4471	1.5026	1.8716	1.4516	1.3645	1.2638	0.9909	1.0667	1.0874	0.8821	1.0799	0.8349
AL021878.4	0.4916	0.3445	0.0922	0.4364	0.2516	0.3162	0	0	0	0.1942	0.1169	0.3932	0.2553	1.0215	0.4779	0.2061	0.4879	0.172	0.3994	0.0993	0	0.3931	0.1696	0.3805	0.4641	0.2129	0.3289	0.0904	0.9139	0	0.5468	0.2516	0.7864	0.1775	0.6548	0	0.249	0.2663	0	0.7716	0.8132	0.1066	0.4267	0.4158	0.3744	0.0945	0.2472	0.1157	0.1495
AC145098.1	0.113	0.475	0.2544	0.7021	0	0.0969	0.3822	0.4708	0	0.0893	0.1075	0.1205	0.8216	0.5635	0.1465	0.1895	0.1121	0	0.9179	0.3651	0	0.5421	0.1559	0.1749	0.1422	0.1958	0.4032	0.8308	0.21	0.1138	0.2513	0.1157	0	0.4897	0.2408	0.2115	0.1145	0.4896	0.0875	0.5911	0.7476	0	0.4904	0.1911	0.1147	0	0	0	0
AL162458.1	0.201	0.1489	0.0905	0.1733	0.1293	0.1675	0.0971	0.2513	0.1282	0.1134	0.1256	0.2695	0.1014	0.4105	0.0968	0.0819	0.1197	0.1367	0.168	0.0835	0.1554	0.0735	0.0872	0.2001	0.094	0.1692	0.2254	0.0633	0.2509	0.2082	0.2875	0.0764	0.147	0.0581	0.2632	0.1774	0.0582	0.083	0.1556	0.3005	0.1031	0.1444	0.0997	0.1312	0.1167	0.0971	0.0809	0.1405	0.1467
AC087741.1	0.1245	0.3891	0.194	0.7734	0.0392	0.1067	0.3239	0.6881	0.1629	0.1135	0.1366	0.7147	0.5271	0.5809	0.0869	0.1686	0.3896	0.0938	0.2489	0.0464	0	0.1225	0.1586	0.2297	0.2049	0.5308	0.4868	0.1197	0.436	0.2024	0.5537	0.245	0.4288	0.3458	0.2857	0.1703	0.0679	0.2005	0.0963	0.4207	0.4706	0.2656	0.1163	0.2186	0.1264	0.3386	0.26	0.4956	0.3261
AC060766.4	0.5479	0.7678	0.4797	5.4311	0.7477	0.0783	1.1327	2.473	0.6797	0.4329	0.6948	2.0452	1.5178	2.0493	0.8286	0.3063	1.0875	0.8947	0.7418	0.3689	0.1704	3.2126	0.4411	0.4241	0.5747	1.1076	0.6517	0.7386	0.1698	0.5517	0.711	0.5608	0.5843	1.7149	0.5839	1.1112	0.37	0.9233	0.7775	0.9555	5.6968	0.9501	0.1585	0.7723	0.1855	0.6319	0.6429	0.7735	0.8886
AC008764.2	1.4347	0.5483	0.5872	1.505	0.1335	0	1.0295	2.0377	0.2773	1.1334	0.4962	3.4773	0.6774	3.5772	1.0144	0.9842	0.6472	0.9127	1.0595	2.4234	0	0.6257	0.27	1.5143	1.8057	1.6948	0.8144	0.7672	0.9698	0.1313	4.6419	0	0.5563	0.7536	3.7525	1.0987	0.5285	1.978	0.4038	3.0022	1.1095	1.2438	0.6792	1.3236	0.1324	0.5013	0.6559	0.7365	0
AP001318.2	4.9118	3.66	2.8667	6.0208	2.8724	1.8053	4.1319	6.9836	3.8132	4.2499	2.7436	6.0696	4.4542	5.7023	3.1328	4.3799	5.2613	1.855	3.6733	2.3934	3.4923	3.9894	4.4114	2.8363	5.1027	5.9435	5.0075	3.0955	3.4058	2.5904	5.3762	4.9475	4.157	4.167	4.9017	6.4948	4.186	3.6599	3.1982	4.6498	6.4111	4.326	1.7595	6.066	3.3252	5.9339	4.6263	3.0083	3.1293
BX322562.1	1.1364	1.225	0.9183	2.6382	1.6103	2.399	5.6184	3.5509	1.58	1.9336	1.3302	2.1441	1.6344	2.0343	2.2662	1.3193	1.388	1.5904	1.4202	0.9887	0.9789	2.3763	2.5334	1.0149	1.5403	1.9689	2.3394	0.9641	5.8498	1.6722	3.0139	1.1631	1.1186	0.8839	0.652	1.8819	1.5054	3.1565	3.7211	3.0183	2.8092	2.6526	1.5175	1.2568	2.4855	2.0833	2.9012	2.1389	3.1897
SNHG8	7.592	6.9469	4.1321	4.8747	4.2304	6.3711	8.9122	14.3154	5.5471	8.935	5.809	12.386	5.188	6.3099	5.2331	7.5293	6.2159	7.8937	6.5591	9.3469	5.388	4.6756	6.8722	7.8122	4.9506	8.3512	5.7993	2.5591	11.5259	7.883	10.4165	3.3953	5.7296	8.6512	5.1877	8.1134	2.6839	8.5486	5.6692	8.4482	6.4533	13.9363	6.3836	4.7197	5.4863	7.206	6.9115	6.8305	10.3353
AC093297.2	3.9162	5.7881	4.9563	4.6695	4.4664	3.4087	5.053	7.5694	3.9153	3.6172	3.2614	5.4023	4.0679	4.3074	3.3336	4.6558	4.1377	2.9995	5.3496	3.2739	3.3455	4.2994	6.0902	3.6797	4.2424	5.2829	4.0149	3.4954	4.9436	4.2176	5.7208	3.7291	5.4435	3.5743	5.5018	5.6169	4.7172	5.4736	3.1517	5.5245	4.9353	3.277	3.5683	4.7948	2.948	4.7183	4.9771	4.0889	1.8958
LINC01004	0.496	0.3939	0.4963	1.2622	0.4738	0.1134	0.4102	1.0677	0.4219	0.6009	0.4089	1.4811	0.4809	1.4292	0.3	0.3327	0.4594	0.5554	0.5372	0.187	0.4937	0.1058	0.4335	0.6143	0.4994	1.1172	0.413	0.1945	0.8913	0.3662	0.5517	0.2708	0.5642	0.2866	0.6343	0.5262	0.1675	0.6687	0.4095	0.7958	0.9377	0.5161	0.3444	0.4754	0.2686	0.4068	0.2993	0.4668	0.1207
AC002553.1	0.5503	0.5141	0.5506	0.5428	0.0626	1.1013	1.1032	0.3821	0.6501	0.3865	0.5234	0.7173	0.7622	1.0164	0.317	0.3076	0.9102	0.4279	0.6954	0.1482	0.1712	0.0978	0.5907	0.4733	0.3078	0.8475	1.0909	0.4496	1.4208	1.2313	1.1561	0.6884	0.9129	0.53	0.8471	0.9157	0.3717	0.5741	0.3786	1.0876	0.4046	0.159	0.9553	0.5688	0.3105	0.4701	0.7995	0.9207	0.8181
AC069544.1	0.3927	0.2752	0.0368	0.3922	0.2009	0.2105	0.4428	0.6647	0.1566	0.4654	0.2801	0.6282	0.3569	0.408	0.509	0.4528	0.4384	0.6183	0.8773	0.3173	0.0916	0.628	0.2371	0.6459	0.3089	0.3827	0.2627	0.3609	0.6844	0.2965	0.4914	0.2512	0.5235	0.2127	0.2092	0.5054	0.1989	0.2482	0.4939	0.2054	0.3712	0.6384	0.1704	0.2906	0.5483	0.4906	0.2469	0.462	0.4179
AC095057.3	0.4239	0.5346	0.2226	0.4515	0.3904	0.0364	0.3823	0.3973	0.3155	0.2009	0.1209	1.356	0.5283	1.1273	0.3296	0.462	0.7151	0.3559	0.4132	0.2397	0.0791	0.0678	0.2047	0.4593	0.5335	0.4773	0.3781	0.3428	1.6152	0.5121	0.66	0.1301	0.2712	0.6123	0.3162	0.3174	0.1288	0.3673	0.1312	1.1087	0.2003	0.5145	0.3311	1.0037	0.1722	0.5865	0.8099	0.5186	0.3609
AL441992.1	3.1552	2.337	3.247	3.2808	2.4909	1.3143	3.761	2.3473	3.0671	2.7062	3.4295	2.4034	4.1201	3.5963	1.2854	2.7211	2.9522	3.6588	2.7827	2.3305	1.346	2.883	2.2393	2.9306	2.2692	3.0456	4.0208	1.5245	3.2676	3.7213	1.905	3.1371	2.1149	3.2555	2.4976	1.7719	3.0136	2.4088	3.0002	2.641	3.6638	2.8918	1.3302	1.9822	1.9224	2.5643	1.9039	3.7329	4.7147
AL031123.2	0.1917	0.1033	0.1217	0.6808	0.1057	0.0506	0.3326	0.3687	0.1255	0.233	0.0842	0.2674	0.2758	0.2329	0.1721	0.1731	0.1903	0.0826	0.4313	0.1311	0.0963	0.5896	0.2646	0.3311	0.1299	0.2428	0.0789	0.0976	0.1097	0.1039	0.3937	0.1359	0.346	0.1065	0.2829	0.2485	0.1046	0.1278	0.1826	0.2623	0.0418	0.243	0.064	0.1996	0.0899	0.2041	0.1187	0.0833	0.1076
AC024075.2	2.5302	1.5862	0.8244	2.0095	1.0903	0.5425	2.6278	3.3983	1.8761	3.0773	1.4882	5.5742	1.5908	4.6486	2.6756	2.0099	1.4537	1.5376	3.1372	2.7703	1.4291	1.118	0.9878	2.7573	2.7237	3.1437	1.3364	1.0036	1.8566	0.8045	4.8877	0.6134	2.1301	1.6832	4.8603	2.0255	0.4722	3.1257	1.5718	2.8912	1.6678	2.3669	1.4738	3.7728	0.3381	2.2268	1.1719	1.1906	2.5916
AC002550.2	0	0.436	0.3736	0.221	0.2548	0.5337	0.2807	0.9075	0.1323	0.6883	0.2368	0.2655	0.1293	0.8276	0.1613	0.1044	0.1235	0.1742	0	0	0	0.3981	0.1718	0.289	0.1567	1.0782	0.111	0.0915	0.6941	0.1253	0.2769	0.1274	0	0	1.7242	0.3495	0.1261	0.7191	0.0963	0.5209	0.3529	0.1079	0.2161	0.3158	0.1264	0.4784	0.2504	0.2343	0.4542
MAP3K14-AS1	0.2086	0.206	0.1139	0.4041	0.1165	0.1627	0.5561	0.1679	0.2521	0.1948	0.1263	0.3843	0.3546	0.7961	0.1598	0.0954	0.2729	0.2124	0.2619	0.1456	0.1328	0.3336	0.2487	0.1542	0.2865	0.4765	0.5499	0.1743	0.3349	0.2387	0.1266	0.2621	0.3438	0.3288	0.2627	0.1598	0.2018	0.3835	0.1762	0.2481	0.4392	0.1233	0.2387	0.0962	0.1541	0.2114	0.1812	0.241	0.0923
PCBP1-AS1	0.657	0.6085	0.4822	0.7069	0.5083	0.4947	0.9847	1.0715	0.5673	0.5291	0.4983	1.1364	0.7007	1.2532	0.3427	0.5589	0.5613	0.7647	0.7654	0.5061	0.2392	0.4945	0.6623	0.8161	0.5627	0.7995	0.5746	0.7516	1.0187	0.4969	1.0372	0.5248	0.6972	1.0138	0.9271	0.6884	0.5941	0.6307	0.5122	0.9472	0.7058	0.9197	0.6509	0.5597	0.41	0.4903	0.7848	0.6273	0.5515
FLVCR1-DT	1.1829	0.1046	0.4826	0.9379	0.6229	0.0591	0.1943	0.5981	0.6716	0.6079	0.0546	0.8206	0.6323	0.8114	0.7146	0.4237	0.5471	0.4179	0.5784	0.1485	0.2036	0.5509	0.1109	0.9956	0.1012	0.8855	0.6967	0.4475	1.1955	0.0809	0.2682	0.5642	0.049	0.3318	0.0734	0.602	0.2676	0.9041	1.1556	0.4686	0.2388	0.4082	0.3987	0.2331	0.4315	0.3708	0.0809	0.3999	0.6146
AC087239.1	0.0857	0.0601	0.1287	0.3805	0	0.2206	0.3867	0.893	0.0912	0.0677	0.0815	0.4572	0.0891	0.2138	0	0.3594	0.2552	0	0.1393	0.0693	0.08	0.1371	0.2366	0.3982	0.2158	0.2228	0.153	0.1891	0.1594	0.0863	0.0954	0.2633	0.3657	0.2477	0.1827	0.4012	0.0869	0.1857	0.4645	0.0897	0.1621	0.0743	0.2232	0.145	0.5224	0.3955	0.1724	0.4841	0.3128
AC006504.7	0.3089	0.7575	0.9272	0.617	0.4742	0.2649	0.8708	1.2066	0.5748	0.244	0.3673	0.7412	0.4011	0.9628	0.5005	0.5828	1.2263	0.3243	0.3764	0.3743	0	0.3705	0.5862	0.5978	0.6804	0.6021	1.5156	0.2839	0.8613	0	0.6013	0.8695	0.3294	0.1116	0.8229	0.3614	0.3912	0.3904	0.1195	0.3232	0.365	0.5356	0.2681	0.7184	0.1568	0.95	0.0777	0.218	0.6575
AL121933.2	0.6264	1.0973	1.0409	2.661	0.5037	0.2302	1.8163	2.0972	0	0.5656	0.383	1.7178	0.976	4.2395	0.232	0.6378	1.5985	1.3777	1.8174	1.0483	0	0.8586	0.9571	0.5195	0.4505	1.0466	0.4391	1.8752	0.4159	0.2253	1.4929	0.7785	0.9543	1.6805	1.7165	1.5077	1.9491	0.9048	0.7619	1.7322	0.6344	0.6983	1.7088	0.2649	0.1363	0.3096	0.315	1.3475	0.4898
AL049840.2	0.4541	0.2203	0.1835	0.6511	0.286	1.2581	0.5514	0.4366	0.26	0.1932	0.1993	0.7077	1.0885	0.8128	0.498	0.1171	0.3466	0.5377	0.6242	0.254	0	0.3351	0.2651	0.5407	0.7913	0.938	1.184	0.7191	0.8441	0.5978	1.3597	0.3575	0.8939	0.1009	0.4839	0.425	0.1769	0.3532	0.4325	1.3157	0.2311	0.4542	1.334	0.8271	0.1773	0.3759	0.808	0.6574	0.2124
GSEC	0.2503	0.2215	0.346	0.456	0.1348	0.1469	0.4456	0.8781	0.084	0.3434	0.2756	0.3652	0.8757	0.5364	0.5122	0.4197	0.183	0.1844	0.6206	0.2022	0.0615	0.2528	0.4545	0.3467	0.2321	0.5363	0.2585	0.339	0.2081	0.2918	0.4395	0.2966	0.3652	0.5328	0.1404	0.6658	0.2535	0.4281	0.2753	0.2756	0.5105	0.3198	0.3887	0.4122	0.0669	0.2228	0.3444	0.2231	0.3204
AC092574.1	0.5838	0.5727	0.5257	0	0	0.1001	0.395	0.3648	0.1241	0.0922	0.2221	0	0.1213	0.1941	0	0.0979	0.2317	0	0	0	0	0	0.0806	0.1808	0.147	0.3034	0	0.0858	0.3256	0.2351	0.3896	0	0	0.8433	0.2488	0.4372	0	0.253	0.1807	0.3665	0.1104	0.6074	0	0.4937	0.1186	0.7181	0.1174	0	0.426
AL390728.6	1.8105	2.8404	2.9829	5.7993	1.4903	2.0928	4.3048	4.1813	1.5483	1.7412	1.8342	3.8195	2.2486	6.3133	1.1224	1.452	2.9294	1.7076	3.0693	0.5405	0.8448	2.0769	2.7701	3.351	1.8329	3.1709	2.7736	2.4019	6.2553	1.4266	2.7578	1.6113	2.9379	2.6721	1.8873	3.2419	0.917	3.4962	0.9139	2.8414	5.8776	2.1838	1.7081	2.1968	0.9992	2.8745	4.2354	3.9633	2.1063
PRKAR2A-AS1	0.1668	0.1558	0.2086	0.3652	0.0569	0	0.3009	0.278	0.1064	0.3426	0.0952	0.3439	0.0809	0.2311	0.1153	0.2145	0.1766	0.0778	0.3794	0.1617	0.0623	0.2845	0.1842	0.2238	0.1959	0.4335	0.0694	0.1881	0.2274	0.112	0.3092	0.0683	0.2134	0.1928	0.237	0.281	0.1802	0.249	0.2238	0.3607	0.2628	0.1639	0.0676	0.1505	0.0678	0.1368	0.1007	0.0314	0.2299
AC005332.5	0.5379	0.3518	0.2556	0.4775	0.3303	0.2922	0.647	0.5042	0.5147	0.4675	0.2899	0.8414	0.5774	0.9985	0.6275	0.4059	0.4271	0.5521	0.6118	0.4346	0.4016	0.3727	0.3093	0.5274	0.677	0.9475	0.4319	0.356	0.9166	0.2527	0.698	0.3854	0.6883	0.259	0.9935	0.386	0.2543	0.6345	0.4441	0.7317	0.5084	0.5752	0.3891	0.5762	0.3277	0.3998	0.2164	0.5906	0.2399
SERPINB9P1	0.4214	0.676	0.0749	3.3371	0.4426	0.1522	0.4127	0.7277	0.059	0.9988	0.1055	1.1354	0.7603	0.8664	0.575	0.5207	0.5393	0.2949	1.2973	0.1165	0.4554	3.0324	0.1148	0.6953	1.6052	3.4201	0.465	0.5952	0.0103	0.5248	0.629	0.1022	0.4257	1.666	0.1182	0.5813	0.5056	0.1922	0.1888	0.2321	10.4296	0.2019	0.154	0.0563	0.1577	0.341	0.3123	0.1983	0.7958
AFAP1-AS1	0.004	0	0.006	0.0107	0.0082	0.0104	0.0182	0	0.0043	0	0.0038	0.0344	0.0251	0.01	0.0104	0	0.004	0	0.0065	0	0	0	0.0083	0.0187	0.0203	0.0105	0.0108	0.0089	0.0075	0.0162	0.0045	0.0041	0.0086	0	0.0086	0.0038	0.0163	0	0.0062	0	0	0.0035	0.0105	0	0.0041	0.0031	0	0.0076	0.0049
AC005261.1	4.2959	4.5028	3.3965	5.2853	4.6911	3.9608	7.4024	6.5617	3.2941	3.4302	3.3628	6.3745	4.247	5.9252	2.9708	3.2736	3.9318	3.3688	5.5386	2.5494	2.4397	3.5728	2.408	3.5837	6.3202	4.6893	4.7979	4.0138	9.2165	3.3976	4.6498	3.501	3.7827	4.2091	5.2159	3.8916	2.7418	4.034	2.7722	5.7721	6.0743	2.8857	5.2282	3.8083	3.9764	3.0724	7.2047	3.7719	3.46
AC022098.3	0	0.2182	0.3505	0	0	0.1335	0.1755	0	0.1655	0.246	0.2961	0.3321	0.3234	0.3882	0	0.2611	0	0.6537	0.2529	0.2515	0.1453	0.4979	0.2148	0.1205	0.3919	0.1349	0.2778	0	0.5788	0	0.1732	0.1593	0.332	0	0.3318	0.1457	0.1577	0.3373	0.482	0	0.1471	0.2699	0.1351	0.1317	0	0.1197	0	0.4395	0.5681
AL136162.1	0.182	0.1594	0.0341	0.2827	0.1862	0	0.1539	0.3791	0.0484	0.3234	0.0433	0.3881	0.2363	0.2269	0.059	0.1144	0.0451	0.0637	0.0739	0.2205	0.1274	0.291	0.3139	0.0704	0.0573	0.1182	0.0812	0	0.0423	0	0.1518	0.2794	0	0.0657	0.097	0.1277	0.1843	0.0657	0.0704	0.0476	0.043	0.1183	0.079	0.0769	0.1386	0.2448	0.0458	0.0856	0.1107
AC010618.3	0.1936	0.1696	0.109	0.2005	0.2147	0.1246	0.3639	0.3698	0.1029	0.1912	0.1535	0.4819	0.2179	0.3353	0.1255	0.3112	0.0801	0.2258	0.2097	0.1043	0.0301	0.3096	0.1002	0.0749	0.325	0.2656	0.3599	0.1068	0.375	0.2275	0.3051	0.0991	0.0344	0.373	0.2923	0.3021	0.0163	0.2214	0.2123	0.152	0.1678	0.1959	0.1541	0.1638	0.0655	0.2233	0.2759	0.0759	0.157
AC015813.1	0.3544	0.4966	0.2596	0.9287	0.0864	0.3546	0.3425	0.3515	0.2512	0.3666	0.1444	0.9448	0.3506	0.9748	0.3281	0.092	0.1842	0.5904	0.5072	0.0818	0.063	0.1754	0.2562	0.5225	0.308	0.519	0.4065	0.3412	0.4862	0.5947	0.8446	0.3454	0.6838	0.1584	0.5664	0.308	0.1539	0.4205	0.2155	0.3355	1.1723	0.4023	0.8276	0.5495	0.2828	0.4995	0.611	0.3732	0.1334
AL360270.1	0.3118	0.3933	0.1872	0.2952	0.1702	0.1783	0.4454	0.3464	0.1105	0.312	0.0791	0.3325	0.4103	0.2592	0.1347	0.244	0.2888	0.1164	0.4391	0.2855	0.194	0.1995	0.1721	0.1448	0.1047	0.5223	0.1484	0.2751	0.2512	0.2512	0.2312	0.0851	0.133	0.1802	0.2437	0.5254	0.2317	0.2552	0.2574	0.4568	0.334	0.4506	0.1624	0.211	0.2533	0.3676	0.2927	0.1369	0.1264
AC083843.2	0.3764	0.7198	1.0122	0.5987	0.2328	1.0762	0.9109	0.7923	1.0173	0.4337	0.5445	1.5473	0.9694	1.3884	0.366	0.2236	0.3891	0.439	0.9556	0.4435	0.0732	0.2508	1.2934	0.7467	0.7502	1.4131	1.1124	0.9168	1.5089	1.595	1.195	0.5218	0.7694	0.5551	0.9945	0.8442	0.4449	0.8666	0.2914	1.0093	0.8006	0.7547	1.5657	0.8423	0.7486	0.6331	1.0254	0.6938	0.3816
AL353572.4	0.5063	0.5575	1.7911	2.1829	0.5182	1.2406	3.1808	1.0547	0.5383	0.6857	1.9262	0.7714	0.3005	1.022	1.3126	1.6375	0.646	0.9111	1.1751	0.1753	0.7425	1.6192	0.8485	0.7278	1.5476	2.6317	1.6131	0.585	1.2773	1.3108	0.6436	1.8508	1.3884	0.6269	0.3854	1.2186	0.5862	1.8805	0.2799	0.6811	1.0938	0.6271	2.3229	0.734	1.1017	0.9453	1.8914	1.5656	2.0234
U73166.1	0.0374	0.0131	0.0421	0.1492	0.0382	0.016	0.2528	0.0778	0.0397	0.0443	0.1066	0.0996	0.0776	0.0155	0.1453	0	0.0927	0.1307	0.1214	0.0302	0	0.0896	0.0258	0.0723	0.0705	0.1295	0.0833	0.0275	0.1389	0.0752	0.0416	0.0382	0.3586	0	0.0398	0.0874	0.0189	0.054	0.0145	0.1173	0.0706	0.0162	0.1135	0.0316	0.0569	0.0862	0.0752	0.0703	0.0227
AC139795.2	0.3944	0.4926	0.4246	0.8523	0.2632	0.3529	0.638	0.6608	0.237	0.3793	0.2283	0.6583	0.659	1.1686	0.3556	0.3882	0.6636	0.192	0.78	0.4017	0.224	0.521	0.3431	0.5574	1.2949	0.6981	0.1836	0.4665	0.2709	0.8114	0.7628	0.4914	0.5485	0.5449	1.0415	0.6259	0.3821	0.5696	0.4778	1.0585	0.5348	0.55	0.8632	0.6235	0.3657	0.3691	0.4829	0.2743	0.2294
AC010327.6	0.3044	0.2357	0.2645	0.5262	0.1476	0.1237	0.271	0.3337	0.1533	0.1772	0.2133	0.3417	0.1331	0.6391	0.3115	0.2149	0.3021	0.2691	0.2863	0.233	0.0748	0.538	0.1216	0.2356	0.6654	0.4996	0.243	0.212	0.2085	0.1936	0.5524	0.1968	0.3417	0.162	0.2049	0.2099	0.0974	0.2661	0.1736	0.4526	0.4997	0.3334	0.3616	0.2981	0.2278	0.1232	0.3706	0.2412	0.1364
USP46-DT	1.9186	1.8032	1.6504	2.6583	0.8141	1.0836	1.7412	1.7058	1.4926	1.5896	0.6231	1.547	1.5554	1.8279	1.577	2.9426	1.4396	1.7027	2.2047	1.5121	0.655	2.1699	1.9373	1.6299	1.1779	1.8647	1.5445	1.273	1.0438	1.9788	1.2491	2.1073	2.0958	1.2843	2.3436	2.628	2.6072	1.7573	1.7022	2.5949	1.6807	1.6633	2.2339	0.831	1.1404	1.0073	1.0354	1.145	0.8537
AC130371.2	0.321	0.6186	0.3011	0.2137	0.1643	0.4818	1.267	0.7524	0.4267	0.1902	0.3053	0.5136	0.4169	0.6671	0.3121	0.2692	0	0.4493	0.1304	0.2594	0.1498	0.5134	0.2769	0.2485	1.2122	0.6953	0.5728	0.6491	0.2984	0.2424	0.2678	0.4929	0.5135	0.8116	1.3684	0.4508	0.1626	0.6376	0.3727	0.4199	0.2276	0.7654	0.627	0.2036	0.0815	0.617	0.1614	0.1511	0.8786
LINC00623	1.1694	0.8458	1.3729	2.9299	0.9072	1.5206	2.2544	1.4538	0.8423	1.058	1.3454	3.0977	2.0768	3.6212	1.4669	1.5498	2.0777	0.8447	1.6854	0.9904	0.5808	1.5683	1.5878	1.7373	2.9437	1.3072	1.4638	1.4977	2.1563	0.4748	0.5664	0.8494	2.0918	2.2342	1.1456	1.5359	1.2229	2.4791	1.5766	1.9538	2.6028	0.8176	1.1787	0.7816	0.8236	1.1165	1.7262	1.7396	2.0647
PINK1-AS	0.6071	0.9822	0.4804	0.7936	0.7116	0.7384	0.9086	1.0806	0.8332	0.5842	0.8503	0.9064	0.7682	0.6513	0.6009	0.5738	0.7229	0.4325	0.7532	0.3032	0.7931	0.7413	0.7312	0.4443	0.7641	0.8606	0.9058	0.9089	0.6668	0.7446	0.8593	0.9038	1.1064	0.845	1.0821	0.7542	0.6485	0.6536	0.8884	0.8084	1.2936	0.5933	0.7473	0.7001	0.538	0.7043	0.8437	0.5609	0.5773
AC011498.6	0	0.0674	0.2165	0.0854	0	0	0.1084	0.3005	0	0.2279	0.0915	0.3076	0.0999	0	0.1246	0.0806	0.1909	0	0.1562	0	0	0.1538	0	0.0744	0	0.2499	0.0858	0.0707	0.2681	0.2904	0	0.3937	0.2051	0	0	0.09	0	0.2778	0.1488	0	0.1818	0.0834	0	0.4066	0	0	0	0	0
AC027796.4	0.2806	0.2359	0.2105	0.1992	0	0.1925	0.7592	0.1169	0	0.0443	0.0534	0.4189	0.408	0.2798	0.1455	0	0	0	0.3646	0.0453	0.1047	0.0897	0.1549	0.1303	0.3531	0.5347	0.1502	0.3713	1.4602	0.226	0.312	0.2871	0.359	0.0811	0.1794	0.1576	0.1137	0.1621	0.0434	0.2348	0.7425	0.3405	0.487	0	0	0.1725	0.4514	0.6337	0.2047
AC009549.1	0.1163	0.2242	0.131	0.1807	0.1488	0.2245	5.5756	0.1515	0.0928	0	0.0553	0.1551	0.3323	0.2901	0.1508	0.0488	0.0577	0.0814	0	0.047	0.0271	0.2791	0.0602	0.045	0.1464	0.1764	0.8043	0.1925	0.5407	0.205	0.0324	0.0595	0	0.2101	0.155	0.1634	0.0884	0.168	0.045	0.1217	0.3024	0.0504	0.4797	0.0984	0.2363	0	0.1463	0.2737	0.1415
AL354836.1	0.8641	0.3532	0.4323	0.9588	0.5896	0.9264	0.406	1.5751	0.9954	0.3982	0.274	1.0751	1.2716	0.7781	0.7467	0.3623	0.7146	0.4031	1.5209	0	0.0672	0.8061	0.4472	0.5574	0.7251	0.811	1.2205	0.6354	1.4055	0.9425	1.8421	1.1793	0.6143	0.6241	1.0743	0.5392	0.1459	1.3002	0.6131	0.9042	1.9058	0.5619	1.0626	1.4616	0.9506	1.6055	1.1588	1.3554	2.3648
AC026402.2	0.299	0.0698	0.0249	0	0	0.0285	0.1124	0	0.1766	0.105	0.0316	0.4961	0.069	0.0276	0.0431	0.1671	0.1319	0.093	0.054	0.0268	0.155	0	0.298	0.1029	0	0.1727	0	0.0244	0	0.0669	0.1478	0.238	0.2126	0	0.1062	0.1866	0.0337	0	0.0771	0.1043	0.0942	0.0288	0	0.0562	0	0.0766	0.0334	0.0938	0
AC009120.3	0.2868	0.2009	0.0717	0.3394	0.0978	0.082	0.4312	0.2987	0.1016	0.0755	0.2728	0.3058	0.1986	0.7151	0.1239	0.0802	0.0949	0	0.1553	0	0	0.1529	0.066	0.148	0.361	0.3312	0.3411	0.0703	0.0888	0.385	0.8506	0.1957	0.2039	0	0.6112	0.3579	0.0968	0.069	0.222	0.4001	0.0904	0.0829	0.3319	0.0808	0.2912	0.3675	0.1923	0	0.1163
AC021078.1	0.3918	0.7122	0.4432	0.9375	0.3836	0.7695	0.7748	0.4968	0.3683	0.2961	0.297	0.7509	0.9025	1.2035	0.3533	0.2809	0.5297	0.6199	0.5812	0.2248	0.0954	0.454	0.7092	0.5802	0.6718	0.7576	1.0992	0.7307	1.0872	0.6975	0.7831	0.6451	0.763	0.2953	0.6959	0.4837	0.4314	0.6152	0.334	0.9388	0.7138	0.2806	1.0252	0.6963	0.4267	0.4278	0.8909	0.6573	0.2694
AC022007.1	0.1322	0.1567	0.1526	0.4061	0.0728	0.061	0.172	0.2436	0.2162	0.1928	0.1547	0.2386	0.2324	0.3211	0.2241	0.1023	0.1211	0.0996	0.2643	0.0739	0.0854	0.3089	0.1824	0.3384	0.1664	0.2554	0.0998	0.0972	0.1229	0.1024	0.2036	0.229	0.1084	0.0734	0.1409	0.3236	0.1957	0.2644	0.2597	0.1596	0.2403	0.1322	0.1059	0.0946	0.1859	0.1642	0.092	0.2871	0.1855
AC010642.2	0.2415	0.3077	0.2142	0.2046	0.191	0.2166	0.3714	0.4002	0.4319	0.1995	0.2088	0.3629	0.2737	0.3558	0.2704	0.1565	0.3051	0.2612	0.1605	0.2306	0.1434	0.158	0.2576	0.3144	0.3593	0.3329	0.2938	0.2341	0.4183	0.1769	0.293	0.1573	0.1405	0.1427	0.2106	0.2466	0.2335	0.3251	0.1869	0.2987	0.3424	0.1999	0.2859	0.1764	0.2564	0.2616	0.3092	0.2686	0.2938
AC234917.3	1.3021	1.4006	0.9221	1.2209	0.6757	0.6134	0.8685	2.9226	1.5015	1.5937	0.7675	2.7772	1.2573	1.2346	0.7845	1.8453	1.2922	1.463	1.6388	1.2594	0.8044	1.1437	0.9744	1.306	1.0849	1.1757	1.2106	0.5663	1.6193	0.7201	1.2646	0.6007	1.4081	1.4306	1.368	2.0084	1.1519	1.4437	1.1355	1.5159	1.2654	1.3833	0.971	0.8375	0.9684	0.9024	1.0329	0.7767	0.4461
AC007541.1	1.9362	0.9824	0.6764	1.2446	1.3324	0.4581	1.3551	2.8164	0.4969	1.8461	0.8255	2.1717	1.2484	0.9988	0.6491	1.7074	0.8614	0.5607	1.2474	1.0518	0.9969	1.1744	0.622	1.6021	0.5042	1.0122	0.7743	0.2455	0.8377	0.5378	2.5619	0.5467	1.068	0.7716	1.2806	1.7811	0.5073	0.892	1.111	1.2924	0.8204	1.7076	0.3187	1.0164	0.678	0.8726	0.3357	0.6283	0.9745
AC135050.5	0.8128	0.9492	0.3389	0.8017	0.2773	0.3098	0.9165	0.7525	0.7682	0.7848	0.4295	1.1558	0.7505	1.276	0.5853	0.9844	0.717	0.1264	0.7336	0.8755	0	0.8665	0.6232	1.0486	0.341	1.2518	0.3223	0.5976	0	1.364	1.7076	0.0924	1.3483	0	0.8661	1.268	0.0915	0.7175	0.6291	1.0394	0.3414	0.5481	0.8623	0.7638	0.5503	0.486	1.1808	0.085	0
CAMTA1-DT	0.5908	0.828	0.266	0.5245	0.1209	0.9121	0.6662	1.1077	0.6282	1.0269	0	2.2684	0.6137	0.7857	0.3063	1.0899	0.2345	0.9923	0.384	0.4773	0.7719	0.9448	0.4892	1.0976	1.0411	0.9213	1.0541	0.4344	0.7688	0.7139	0.5257	0.1209	0.504	0.8535	0.2518	0.6636	0	0.1707	0.6402	0.3709	0.7818	0.7172	0.9231	0.0999	0.24	0.4542	0	0.556	1.4373
POLH-AS1	0.1486	0.1041	0.223	0.3078	0.2535	0.2549	0.6144	0.6707	0.4213	0.1957	0.0942	0.2641	0.2573	0.2059	0.1284	0.1661	0.4424	0.208	0.2414	0.08	0.0462	0.7129	0.4102	0.2301	0.2494	0.3004	0.0884	0.2549	0.4604	0.0499	0.2755	0.2535	0.2113	0.2862	0.4223	0.4637	0.2509	0.1431	0.3067	0.5183	0.515	0.0859	0.086	0.2932	0.1509	0.1904	0.1495	0.0932	0.3012
PXN-AS1	0.5403	0.3786	0.2703	0.2915	0.4445	0.2726	0.5376	0.7503	0.3717	0.5022	0.3728	0.6666	0.4072	0.4314	0.3158	0.5241	0.4311	0.5338	0.3098	0.7703	0.4548	0.2372	0.4167	0.533	0.48	0.569	0.482	0.2415	0.6302	0.32	0.5067	0.3361	0.723	0.2295	0.4403	0.2975	0.2683	0.5968	0.5084	0.2993	0.4606	0.5511	0.2023	0.4659	0.2044	0.4968	0.2237	0.2792	0.5798
AC079684.1	0.3367	0.629	0.5895	0.3984	0.5742	0.9624	1.0123	1.2857	0.1193	0.6206	0.4269	0.359	0.4663	0.6529	0.2909	0.7527	0	0.6282	0.7293	0.3626	0.3142	0.5383	0.542	0.2606	0.4237	0.5833	1.6017	0.7426	3.0247	0.339	0.3744	0.6892	1.1967	0.6484	0.4783	0.105	0	0.2431	0.1737	0.1174	0.1061	0.2919	0.6818	0.5694	0.6837	0.0863	1.6929	0.4224	0.4095
AC073046.1	0.503	0.3524	0.2831	1.0045	0.1287	0.5392	0.9925	0.2619	0.2674	0.1987	0	0.8046	0.1306	0.7316	0.815	0.2109	0.2496	0.176	0.8172	0.4063	0	0.8043	0.6941	0.4866	0.7913	1.1982	0.673	0.2774	0	0.1266	1.6782	0.1287	1.0727	0	1.3399	0.7062	0.6369	1.2714	0.3893	1.1841	0.2377	0.109	0.764	0.7444	0	0.29	0	0	0
AF129075.3	0.2013	0.282	0.302	0.4764	0	0.2301	0.6808	0.4192	0.2853	0.318	0.1914	0.3577	0.2091	1.3939	0.087	0.1125	0.1997	0.2817	0.327	0	0.1252	0.2145	0.2315	0.3116	0.2533	0.9299	1.0174	0.6412	1.1223	0.4728	0.4477	0.618	0.7154	0.3876	0.4289	0.3768	0.1359	0.6298	0.4673	0.7019	0.6341	0.1745	0.4076	0.5673	0.1362	0.3095	0.9446	0.7576	0
AL132639.2	0.1804	0.4298	0.1083	0.4164	0	0.3095	0.1221	0.1879	0.1535	0.171	0.1716	0.1154	0.2624	0.06	0.3274	0.3933	0.1074	0.3535	0.3518	0.2915	0.0673	0.3462	0.1992	0.3352	0.3179	0.3126	0.0644	0.1592	0.1006	0.0727	0.2007	0.1847	0.6157	0.3128	0.2307	0.2364	0.2559	0.5994	0.4189	0.302	0.1023	0.1251	0.3132	0.061	0.2199	0.1387	0.0726	0.1358	0
LYRM4-AS1	0.3892	0.6117	0.4262	0.4855	0.3337	0.3518	0.6286	0.6793	0.2013	0.2659	0.3201	0.3253	0.5463	0.3934	0.4227	0.3969	0.5115	0.7067	0.4956	0.3824	0.1963	0.4205	0.5589	0.342	0.5428	0.5012	0.2627	0.5337	0.4888	0.2754	0.4914	0.2261	0.6057	0.4559	0.5941	0.5809	0.8631	0.433	0.5455	0.6384	0.686	0.3739	0.3835	0.1957	0.2457	0.5014	0.1904	0.2178	0.1407
AC145207.5	0.2011	0.269	0.1509	0.1623	0.1871	0.1411	0.5773	0.3809	0.175	0.2889	0.1565	0.468	0.133	0.3039	0.4266	0.1686	0.1089	0.2303	0.1782	0.3398	0.3242	0.0877	0.1009	0.2123	0.5984	0.3802	0.1142	0.2689	0.1699	0.2209	0.4271	0.2807	0.195	0.3962	0.5066	0.4279	0.0185	0.2245	0.2547	0.4592	0.2938	0.1585	0.2539	0.2474	0.0928	0.2811	0.1839	0.1893	0.0667
AC087276.1	1.6079	0.751	0	0.4757	0	0	0.3022	0.2791	0.2849	0.4234	0.2549	0.5716	1.3918	1.1136	0	0.2247	0	0.7501	0	0	0	0	0.5547	0.6223	0.3373	0.2321	0.7172	0.7881	2.4907	2.6981	1.1922	1.3714	1.7146	0	0.2856	1.2541	0	0.9677	0.2074	1.1215	0	0.2323	0.6978	1.3598	0	0.8241	0.539	0.2522	0.3259
AC040970.1	0.2412	0.117	0.2645	0.2141	0.057	0.0637	0.5858	0.2899	0.0197	0.1612	0.1941	0.2968	0.3084	0.8173	0.3127	0.0467	0.4051	0.2856	0.3015	0.1949	0.0519	0.0297	0.1152	0.1293	0.1635	0.225	0.3807	0.2865	0.0862	0.2055	0.1238	0.1899	0.3957	0.5092	0.2373	0.1737	0.188	0.1742	0.1723	0.3883	0.2806	0.2252	0.1933	0	0.0377	0.214	0.0746	0.0873	0.2031
AC090198.1	1.7076	1.7217	0.625	1.3863	1.7901	1.4644	1.6202	2.3858	1.7048	1.8096	1.0695	1.4657	1.2978	1.6442	1.1337	2.0777	1.4466	2.0692	1.1503	1.2112	0.1749	1.4984	3.0462	1.4668	1.9919	1.9843	1.3189	1.5617	0.929	1.845	2.9413	1.8543	2.3538	1.5341	2.9956	3.1381	1.6665	1.5791	1.9018	2.9632	0.9841	1.2096	2.0967	1.2151	1.4168	1.4088	1.2356	0.7839	0.1773
AC245041.1	0.475	0.4992	0.401	1.2648	0.243	2.2913	1.8745	0.1855	1.1994	0.2814	0.3388	1.203	0.8634	0.0493	1.847	0.3982	0	0	1.1575	0.1439	0.0554	0	0.6555	0.8272	2.0176	0.8743	0.053	0.4365	1.6002	1.1357	0.2641	0.1215	0.1266	0.2573	1.2653	0.7224	0.1203	1.7151	1.6542	1.9878	1.0101	0.8236	0	0.3515	0.3617	0.3651	0.0597	0.8381	0.2166
LINC01956	0	0	0	0	0.0452	0	0.0996	0.046	0	0	0	0.0471	0	0	0	0	0	0	0	0	0	0.0706	0	0.0342	0	0	0.0394	0	0	0	0	0	0	0	0	0	0	0.0319	0	0	0	0	0	0	0.0897	0	0	0.0416	0.0537
AC010547.2	5.1558	4.4525	3.6889	10.8559	3.6812	12.4425	9.7345	6.1194	2.6772	2.0839	5.4738	11.1245	4.1101	8.8692	7.1493	3.4182	8.3293	2.0137	6.6232	2.5185	3.8043	8.2444	9.3491	5.7541	5.8856	5.609	5.6688	4.1434	13.2615	3.2595	1.0668	6.2588	2.8129	4.33	6.1328	11.3352	8.1381	8.1397	5.8465	4.6418	7.3664	3.2225	4.267	4.056	4.8703	7.19	4.1	9.3657	7.4376
SNHG32	4.7651	1.9841	1.7981	3.8188	1.9506	3.0125	6.8469	8.253	2.6056	1.0756	2.2013	6.4756	3.3658	2.1952	4.5884	3.4018	2.6482	3.5822	4.645	4.0256	1.4992	4.5718	2.1607	4.2785	3.3586	2.7127	3.3277	2.3023	4.9097	2.7689	5.0575	2.2296	3.2521	2.832	3.1917	3.3133	1.2689	3.461	3.2455	3.6752	4.5296	1.6289	3.5215	1.0823	3.7328	2.9726	3.0671	4.0745	2.1196
AC024075.3	0.7361	0.1289	0.1381	0.3267	0.1883	0.2367	0.6225	0.7666	0.0978	0.4361	0	0.3925	0.1911	1.4529	0.477	0.1543	0.2739	0.1288	0.7474	0.8176	0	0.1471	0.3174	0.7834	0.579	0.8768	0.3283	0.3382	0.3421	0.1853	0.7163	0.0942	0.1962	0.2658	1.8628	0.4306	0.1864	0.6645	0.2136	0.5776	0.1739	0.3191	0.3993	0.3891	0.0934	0.5659	0.2776	0.2598	0.5595
AC090589.3	1.0252	0.4789	0.1282	1.1375	0.1749	0.4396	1.3487	1.0678	0.4542	0.0675	0.6501	1.8222	1.5087	2.0592	0.3322	0.1433	0.7631	0.5979	0.9716	0.138	0.1595	0.1366	0.5306	1.2565	0.1075	1.4062	1.1432	1.1307	1.5087	0.8602	0.7602	0.5247	1.8221	0.2468	0.9104	0.3998	0.3462	0.8021	0.3967	0.8045	0.8883	0.4444	0.964	0.9393	0.2603	0.2627	0.6874	0.804	0
SNHG1	1.7541	2.2936	1.7426	3.8048	1.9595	3.0616	4.0254	6.4459	1.5104	1.5614	1.4686	4.558	2.7587	5.544	1.6812	1.0047	3.126	1.798	3.1709	0.9381	0.8069	2.1925	2.0883	3.0118	2.2544	4.259	2.6226	2.87	9.024	2.3009	2.7065	1.5804	1.8968	2.4446	1.8823	1.8846	0.7508	2.8547	2.4571	3.9162	6.5966	2.0027	4.5568	1.5252	3.3743	2.5641	6.6465	3.7084	1.5024
AC005014.2	0.3275	0.2294	0.0614	0.3634	0	0.0702	0.0923	0.2558	0.2611	0.1294	0.2336	0	0.1701	0.2041	0	0.0686	0.2437	0	0	0	0	0.1309	0.113	0.1901	0	0.5674	0.073	0	0	0.7419	0.7284	0.419	0	0.2365	0.0872	0	0.3317	0.2365	0.0634	0.0857	0.0774	0.2129	0.1421	0.1385	0.0831	0.6294	0.1647	0	0.2987
Z98884.2	0.3744	0.2623	0.0936	0.2215	0.2554	0.7491	0.9849	0.7798	0.2654	0	0.2374	0.6654	0.9073	2.0742	0.4852	0.3139	0.6192	0.8732	0.4055	0	0.8151	0	0.3444	0.0966	0	0.7567	0.6679	0.0917	0.5799	0.7538	0.4164	0.5109	0.7984	0.1803	0.3989	0.4672	0.5056	0.1802	0.0966	0.5222	0.4718	0.2164	0.6499	0.4221	0.2534	0.1919	0.8785	0.2349	0.1518
C1orf220	0.0884	0.0867	0	0.3608	0.0181	0.0455	0.0996	0.2945	0.1315	0.0838	0.1008	0.2073	0.1469	0.1909	0.1374	0.1185	0.2806	0.1731	0.2297	0.0143	0.066	0.0565	0.1585	0.2052	0.1335	0.1072	0.1104	0.078	0.0985	0.089	0.9827	0.0181	0.1508	0.1787	0.2636	0.1158	0.1074	0.0383	0.1368	0.1479	0.1002	0.1839	0.0614	0.2242	0.0718	0.0815	0.1244	0.0166	0
AC087752.4	0.2123	0.2975	0	0.1884	0.1086	0.091	0.1197	0.8845	0.1129	0.0839	0.2019	0.6792	0.2205	0.7058	0.1376	0.356	0.316	0.2971	0.5174	0.0858	0	0.1697	0.1465	0.2465	0.2672	0.3678	0.1894	0.078	0.1973	0.2137	0.4722	0.2173	0	0.46	0.2262	0.0994	0.4301	0.0767	0.3286	0.6664	0.4013	0.3681	0.3685	0.3591	0.1078	0.2448	0.427	0.3996	0.2582
AL355102.4	0.2658	0.3259	0.349	2.4773	0.544	0.4559	2.2479	0.2076	0.0707	0.21	0.316	0.8504	0.5522	1.0493	0.6891	0.2786	0.5935	1.023	1.1875	0.0537	0.8061	0.425	0.8253	0.4629	0.7527	1.2089	1.2448	0.3909	2.0381	0.0669	0.0739	0.4081	0.1417	0.6719	0.4249	0.3732	0.8751	0.5759	0.9257	0.2781	3.1403	0.2881	0.1154	0.1124	0.135	0.4598	0.2673	0.938	0.6466
APTR	2.5283	1.7134	1.2503	1.3759	1.8663	1.4929	2.4957	1.5973	1.2956	1.4866	1.9946	2.8288	1.171	1.5708	1.1927	2.1477	1.4478	2.3667	1.8585	1.259	1.1835	1.6039	1.4242	2.3162	1.2207	1.7163	1.7747	0.7558	2.3807	1.1684	1.9822	1.1793	1.3259	1.6165	1.961	2.2113	1.142	1.9636	1.3666	2.0382	2.2721	2.4004	1.2375	1.5913	1.2795	1.6378	2.8762	0.8737	1.6333
AC007663.4	0.3109	0.1089	0.0583	0.4139	0.0795	0	0.3505	0	0.1653	0.7368	0.2217	0.5802	0.1615	0.1938	0.403	0.1955	0.3085	0.2175	0.1263	0.1884	0	0	0.3754	0.2406	0.5869	0.5386	0.2773	0.2286	0.5056	0.0782	0.3458	0	0.663	0	0.0828	0.1455	0.2362	0.5613	0.3609	0.3253	0	0.2695	0.4047	0.5915	0.1578	0.4182	0.2345	0	0
AC009236.1	0	0	0	0.0343	0	0.0995	0.3053	0.0806	0	0.0306	0	0	0.0402	0	0	0	0	0	0	0	0	0.0618	0.0801	0.0898	0.0487	0.1675	0	0	0.1078	0	0.043	0.0792	0.0825	0	0.0412	0.0362	0.0392	0	0	0.0405	0.1462	0.0335	0	0	0.0785	0.0297	0.0778	0	0.047
AC116351.1	0.2535	0.3552	0.3805	0.8501	0.2162	0.157	0.5241	1.4376	0.0898	0.2003	0.2009	0.5257	0.395	0.5385	0.2921	0.1417	0.4053	0.0788	0.5034	0.1252	0.1314	0.8783	0.3499	0.5669	0.1241	0.732	0.0377	0.145	0.1833	0.2978	0.2036	0.3171	0.4806	0.3662	0.4502	0.3559	0.2996	0.4679	0.3924	0.1621	1.0117	0.2564	0.0856	0.2025	0.0715	0.3357	0.1275	0.1325	0.1199
NDUFV2-AS1	0.6849	0.7678	0.6681	0.5168	0.4907	0.3818	0.5792	1.6051	0.7282	0.7846	0.6514	1.0591	0.8182	1.3662	0.1776	0.8901	0.8836	0.5272	0.4451	0.332	0.3515	0.5476	0.6853	0.6892	0.8621	0.9197	0.5499	0.4532	1.2732	1.1034	1.295	1.0866	0.8034	0.3957	0.6933	0.8014	0.3816	0.5688	0.7156	1.1824	0.4208	0.5641	0.8323	0.6082	0.3825	0.3686	0.5855	0.9991	0.3749
AC025171.2	0.1346	0.1509	0.1481	0.2788	0.0827	0.1154	0.2934	0.1776	0.0668	0.0638	0.1366	0.4306	0.2423	0.798	0.1163	0.1204	0.187	0.0879	0.4811	0.2247	0.0167	0.2583	0.0867	0.1667	0.1242	0.4897	0.1841	0.2177	0.1668	0.0361	0.2495	0.1194	0.1914	0.0389	0.2677	0.21	0.1727	0.1167	0.1806	0.507	0.1272	0.1556	0.1947	0.1366	0.0182	0.1104	0.0541	0.1605	0.1201
AC012073.1	0.2213	0.2481	0.0996	0.5107	0.1812	0.0759	0.2994	0.2305	0.2353	0.2098	0.0842	0.3776	0.3678	0.4414	0.0574	0.1484	1.1859	0.0619	0.2876	0.3576	0.2065	0.2831	0.0305	0.4111	0.1114	0.3067	0.079	0.1953	0.1645	0.1782	0.1477	0.2718	0.1888	0	0	0.4971	0.4484	0.8311	0.4453	0.1389	0.3765	0.3454	0.1153	0.5615	0.0449	0.6125	0.089	0.2083	0.323
AC108134.3	0.254	0.3397	0.0693	0.6763	0.0236	0.1386	0.3124	0.8417	0.1718	0.2006	0.1098	0.7141	0.6236	1.516	0.3292	0.1355	0.4353	0.2908	0.4126	0.1865	0.0646	0.2584	0.3027	0.5183	0.3487	0.8601	0.3913	0.3735	0.4936	0.3487	0.4622	0.449	0.5417	0.2001	0.8119	0.5187	0.0468	0.4669	0.2859	0.5073	0.8074	0.3803	0.4008	0.2929	0.211	0.2308	0.1161	0.3911	0.337
AC003965.1	0.2308	0.0404	0.2165	0.5633	0.1181	0.0495	0.5204	0.7812	0.184	0.5469	0.4938	0.7383	0.2996	0.6234	0.2991	0	0.1145	0.323	0.4687	0.6059	0.1615	0.0923	0.3185	0.2679	0	0.5498	0.0515	0.0424	0.2145	0.1743	0.0642	0.1181	0	0.0833	0.123	0.162	0.1169	0.125	0	0.1207	0.5453	0.2001	0	0.2927	0.1172	0	0	0.2172	0.3509
AL513327.1	0.1954	0.3166	0.2383	0.1409	0.1	0.4295	0.2341	0.3817	0.3636	0.1254	0.151	0.2996	0.2157	0.6903	0.19	0.041	0.1455	0.2222	0.3969	0.1085	0.057	0.1562	0.354	0.2553	0.4305	0.3386	0.7082	0.5837	0.4314	0.7133	0.4211	0.25	0.3647	0.1235	0.4686	0.1715	0.1732	0.2029	0.0756	0.3451	0.3348	0.0953	0.8375	0.4132	0.2605	0.1221	0.8353	0.2759	0.0743
AC096992.2	0.5242	0.7141	0.2841	1.1115	0.0894	0.0999	0.5911	0.7886	0.2787	0.8742	0.2216	1.3665	0.7562	1.9605	0.1132	1.0499	0.5491	0.1223	1.1355	0.3294	0.1087	0.6054	0.6229	0.8115	0.2566	1.3118	0.2598	0.3212	0.5143	0.3225	0.6478	0.1788	0.3105	0.7572	0.8999	1.0085	0.3835	0.9885	0.4959	0.7313	0.9358	0.9342	0.2022	0.5418	0.207	0.8507	0.2636	0.2192	0.2834
BX842570.1	0.1793	0.3768	0.3547	0.4774	0.0834	0.2656	0.6432	0.2716	0.2079	0.2318	0.1395	0.4867	0.3894	0.3928	0.3169	0.1776	0.097	0.2737	0.5031	0.237	0.1369	0.1303	0.4498	0.1009	0.3692	0.5506	0.2472	0.2037	0.6362	0.2625	0.8157	0.3169	0.3476	0.0471	0.4689	0.2288	0.0826	0.1648	0.0757	0.3922	0.4005	0.113	0.3819	0.5238	0.4137	0.213	0.4262	0.1227	0.3568
ZNF790-AS1	0.2098	0.1946	0.1528	0.3396	0.2021	0.127	0.1809	0.225	0.1247	0.2243	0.1643	0.4212	0.2179	0.3488	0.128	0.088	0.196	0.1468	0.2206	0.0897	0.1555	0.2072	0.2001	0.1528	0.2019	0.2887	0.1706	0.1044	0.3613	0.1367	0.3088	0.1642	0.1316	0.2318	0.2433	0.2079	0.125	0.3387	0.1719	0.452	0.3441	0.2675	0.1178	0.3288	0.1316	0.3084	0.0869	0.2207	0.1876
LINC01176	0.2502	0.182	0.1661	0.4271	0.1576	0.2063	0.3581	0.3308	0.2558	0.1292	0.1373	0.3387	0.5198	0.6319	0	0.1372	0.2388	0.2559	0.1876	0.1088	0.0539	0.0616	0.2922	0.2235	0.0484	0.3918	0.3777	0.0849	0.6708	0.1841	0.1498	0.3152	0.2873	0.1668	0.1231	0.2162	0.078	0.1946	0.2085	0.2316	0.473	0.2253	0.4093	0.179	0.2541	0.4365	0.5323	0.326	0.199
LINC01943	0	0.3028	0.0499	0.1476	0.2042	0.057	0.6373	0.5887	0.0354	0.0263	0.0949	0.1064	0.1036	1.354	0.2155	0.0558	0.165	0.0931	0.4321	0.0537	0	0.2127	0.1606	0	0.0837	0.3168	0.2373	0.1222	0.1236	0	0.1479	0.034	0	0.1921	0.1063	0.0311	0.101	0.024	0.2573	0.0696	0.1885	0.0576	0.1154	0.1125	0.0675	0.0511	0.0334	0.1564	0.4044
AC132872.1	1.4774	1.0351	1.0162	0.9835	1.1759	0.9855	2.5913	2.3936	0.7418	1.4913	0.8977	2.8009	1.833	2.9673	0.4255	0.9979	1.0589	1.1487	1.7335	0.6631	0.9957	0.7875	1.2176	1.5882	0.5165	1.8486	1.4643	1.3276	4.1574	1.033	1.5975	1.0501	1.1378	2.0748	2.3177	1.1139	0.582	1.2151	0.8258	2.061	1.5127	1.0674	1.2467	0.7635	0.7918	1.1673	1.1969	1.3903	1.4475
AC046143.1	0.2018	0.4242	0.4543	0.4031	0.2065	0.476	0.1138	1.2086	0.0536	0.3587	0.144	0.269	0.2096	0.2516	0.2616	0.1269	0.2503	0.5649	0.4918	0.2038	0.0942	0.1614	0.2785	0.1953	0.381	0.3497	0.8101	0.371	0.1876	0.5588	0.2806	0.3615	0.1076	0.2186	0.3226	0.2833	0.7155	0.3644	0.4686	0.5279	0.5246	0.1312	0.5693	0.128	0.2049	0.3491	0.5582	0.3798	0.7977
AFDN-DT	0.1414	0.0661	0.0884	0.2825	0.0965	0.1718	0.1993	0.2823	0.1253	0.1676	0.1233	0.3016	0.1714	0.2351	0.1375	0.2174	0.152	0.1649	0.2872	0.1333	0.066	0.3204	0.1952	0.2737	0.1335	0.1736	0.2839	0.0433	0.2629	0.2136	0.3539	0.1086	0.3016	0.1192	0.2135	0.2758	0.1433	0.1958	0.2737	0.2343	0.1225	0.235	0.2557	0.1595	0.0957	0.1812	0.0237	0.0665	0.1864
AC096733.2	0.1407	0.2711	0.1584	0.3747	0.18	0.3319	0.714	1.1725	0.2244	0.0834	0.1338	0.2251	0.3289	0.4678	0.5928	0.059	0.3491	0.2462	0.3429	0.2274	0	0.3938	0.2913	0.2451	0.3542	0.4571	0.5021	0.3363	0.5231	0.2834	0.2348	0.144	0.2251	0.3049	0.5623	0.3622	0.2495	0.4319	0.5173	0.4785	0.4323	0.183	0.3053	0.2678	0.1429	0.1623	0.2477	0.3973	0.2139
AC244033.2	0.4239	0.4216	0.3489	0.4491	0.3499	0.3401	0.4163	0.527	0.378	0.3025	0.2731	0.4813	0.6392	0.3751	0.3368	0.4587	0.4343	0.4976	0.2666	0.2762	0.4722	0.5686	0.5096	0.5187	0.5508	0.3791	0.3172	0.3218	0.6228	0.4957	0.4867	0.3779	0.2917	0.3951	0.6412	0.5504	0.2078	0.4247	0.3281	0.2576	0.4136	0.5691	0.3086	0.1966	0.4722	0.4416	0.3576	0.3732	0.2661
AC004253.1	0.402	0.0704	0.1508	0.2676	0	0.2586	0.2266	0	0.3205	0	0.2867	0.4287	0.4175	0.3341	0.7816	0.0843	0.4986	0.1406	0.3265	0	0	0.3214	0.3467	0.3889	0.3794	0.4353	0.8068	0.2955	0.467	0.3035	0.4471	0.1029	0.4286	0.1452	0.1071	0.0941	0	0.2177	0	0.3154	0.4749	0.0871	0.5233	0.255	0.3061	0.0773	0.2021	0.3783	0
AC016394.1	0.2043	0.179	0.1917	0.3174	0.1568	0.1752	0.1152	0.266	0	0.1211	0.1458	0.3269	0.3714	0.6793	0.1324	0.0428	0.3042	0.143	0.6639	0.1238	0	0.2451	0	0.2372	0.0643	0.2655	0.2278	0.1127	0.4748	0.0514	0.2841	0.0523	0.3268	0	0.2177	0.1434	0	0.4058	0.1186	0.4276	0.2414	0.0443	0	0.5616	0.1037	0.0393	0.2055	0.4327	0.1243
ITPR1-DT	0.4001	0.0801	0.0429	0.3044	0.351	0.1471	0.1933	0.1786	0.4254	0.0903	0.1087	0.3657	0	0.475	0.0741	0.2396	0.1702	0.24	0.65	0.3232	0	0.1828	0.1578	0.0442	0.2878	0.1981	0.2549	0.2101	0.3719	0.1151	0.5086	0.234	0.3657	0.1651	0.3654	0.214	0.1737	0.2064	0.2654	0.0598	0.054	0.1487	0.1488	0.1933	0.058	0.0439	0.3449	0.2152	0.2781
AC083880.1	0.4583	0.1284	0.5503	1.0577	0.3752	0.1572	0.4134	0.0955	0.5848	0.7966	0.5231	0.5865	0.7617	0.3047	0.1188	0.9223	0.5458	1.0263	0.5957	0.3703	0.1711	1.026	0.3162	0.4967	0.2307	0.397	0.9812	0.2022	0.6816	0.1846	0.6117	0	0.782	0.2648	0.6837	0.5148	0.2786	0.7282	0.4966	0.1918	0.6065	0.9536	0.3978	0.2326	0.1862	0.7047	0.5531	0.6039	0.6689
HCG15	0.1901	0.3662	0.107	0.2531	0.3404	0	0.3215	0.3465	0.0505	0.2628	0.1356	0.152	0.0987	0.158	0.1232	0.1195	0.1886	0.3325	0	0.0384	0	0.228	0.2951	0.2943	0.2392	0.1235	0.0848	0.1048	0.0442	0.1914	0.4228	0	0	0.4119	0.2532	0.1334	0.2407	0.2059	0.2575	0.6961	0.0449	0.1648	0.1237	0.0804	0.1448	0.0731	0	0.1789	0
PITPNA-AS1	0.2714	0.5072	0.2716	0.1606	0.0926	0.1552	0.6121	1.2251	0.6734	0.5718	0.3442	0.4825	0.094	0.1504	0.4691	0.6828	0.449	0.3799	0.735	0.5848	0.2533	0.2894	0.1249	0.2101	0.1139	0.3135	0.565	0.2661	0	0.3644	0.5032	0	0.193	0	0.1928	0.1694	0.1833	0.4574	0.3501	0.7574	0	0.6276	0.0785	0.3826	0.1838	0.3478	0	0.4258	0.4402
AC004148.1	0.4555	0.4964	0.3798	0.7637	0.0777	0.434	0.1997	0.5271	0.4305	0.1799	0.3369	1.2953	0.7097	1.4301	0.328	0.2122	0.6278	0.3541	0.9456	0.2658	0	0.2023	0.4889	0.7051	0.3185	0.6576	0.474	0.3721	1.1995	0.5605	1.4072	0.259	0.8635	0.1462	0.6202	0.4737	0.1794	0.3289	0.3525	0.556	0.6936	0.3071	0.6589	1.1342	0.4625	0.3113	0.7889	0.4763	0.1539
AC010331.1	0.337	0	0.0632	0.2992	0.1725	0.2891	0.095	0.4388	0.2688	0.1331	0.2404	0.3594	0.1751	0.3502	0.1092	0.3533	0.0836	0.1179	0.4107	0.1361	0.3145	0.1347	0.1744	0.3261	0.1061	0.365	0.6013	0	0.2349	0	0.1874	0.0862	0.3594	0.2434	0.0898	0.2366	0	0.0609	0.2609	0.3527	0.1593	0.0731	0.2925	0.285	0.0856	0.1296	0.0847	0.1586	0.4099
ASB16-AS1	1.4073	1.0424	1.1566	1.9035	0.6035	0.3563	1.8589	1.8008	1.026	1.0059	1.16	1.5151	2.1022	2.1276	0.9729	1.3485	0.9443	0.6753	1.2412	0.8987	0.7504	1.9717	1.23	0.778	0.7085	1.8693	0.7652	0.5124	0.6727	0.7422	1.6397	0.7956	1.5435	0.9487	1.2711	1.3298	1.0726	1.2196	0.861	1.8511	1.5961	1.499	0.477	0.8954	0.558	0.917	0.4044	1.0343	1.2878
AL022328.1	0.9234	0.5032	0.7699	1.1839	0.42	0.4399	1.3882	0.3206	0.4363	0.2432	0.7806	1.6412	0.8526	1.3643	1.1969	0.3441	1.0181	1.4359	1.6668	0.8288	0.1915	0.9843	0.2124	1.5088	1.8078	1.1554	0.8237	0.8298	0.8582	0.5165	1.8257	0.315	1.094	0.1482	0.4373	1.1523	0.8314	1.1114	0.6352	1.1808	1.4545	0.4447	0.8014	0.6941	0.3125	0.4732	1.0318	1.1586	0.2496
TMEM147-AS1	0.319	0.3842	0.2469	0.6549	0.0612	0.0855	0.5171	0.7892	0.3392	0.2678	0.275	0.5422	0.3003	0.7209	0.1034	0.1421	0.3562	0.3488	0.3725	0.2899	0.0279	0.2391	0.2614	0.5942	0.3262	0.6132	0.2757	0.2199	0.3336	0.1205	0.6209	0.2653	0.4678	0.144	0.3824	0.3173	0.2222	0.468	0.2855	0.3547	0.7915	0.3112	0.2769	0.3457	0.3341	0.3219	0.2908	0.2721	0.3031
NOP14-AS1	1.6941	0.9976	0.5455	0.9119	0.5964	0.8089	1.6529	2.14	1.1881	1.3147	0.7199	1.6529	0.9361	1.473	0.6385	0.9268	0.8466	0.5045	1.1127	1.2667	0.4933	1.0375	0.8001	0.8649	0.9527	1.223	1.0718	0.6449	1.1893	0.992	1.2829	0.9715	0.7816	1.2236	1.0179	1.3158	0.8703	1.2278	0.9253	0.8046	1.5558	1.2865	0.923	0.9196	1.1957	0.642	0.7371	0.8876	0.9718
PRRT3-AS1	0.4792	0.7275	0.899	0.7799	0.8174	0.8905	0.5404	2.0797	0.8492	0.631	0.6837	0.7666	1.0785	2.1242	1.1388	0.9376	1.1097	0.5589	0.519	1.0324	1.7888	0.5109	0.5511	1.731	0.1005	1.453	0.7837	0.8809	0.5196	0.4021	0.533	0.4905	0.511	0.923	0.3404	0.7476	0.1618	1.5574	1.7927	0.6685	0.7549	0.9002	0.8319	1.0132	0.4055	1.2895	1.2049	0.3758	2.2343
HPN-AS1	0.5602	0.2835	0.2958	0.617	0.1062	0.1868	0.3042	0.5079	0.3089	0.5163	0.3651	0.6638	0.7005	0.3363	0.5917	0.1392	0.35	0.4791	0.9607	0.1006	0.029	0.2488	0.4868	1.0359	0.1567	0.7999	0.3147	0.3356	0.2121	1.0445	1.0962	0.2867	1.4382	0.0749	0.9507	0.6409	0.0841	0.5619	0.5862	0.5644	0.402	0.4137	0.7564	0.8949	0.1896	0.3669	0.6052	0.3417	0.0883
TRAPPC12-AS1	0.162	0.0378	0.1621	0.8629	0.1658	0.139	0.3045	0.1125	0.402	0.4693	0.565	0.9216	0.2244	0.5835	0.5601	0.2264	0.4824	0.4535	0.702	0.2182	0.0504	0.3455	0.1491	0.8779	0.5438	0.4679	0.0482	0.5162	0.251	0.9788	0.7809	0.2764	0.3456	0.234	0.2878	0.3033	0	0.4291	0.209	0.5651	0.1531	0.3746	0.8438	0.6394	0.3839	0.083	0.3802	0.3558	0.1314
AC091978.1	0.3591	0.3055	0.2887	0.5919	0.0525	0.154	0.4338	0.5076	0.5454	0.385	0.2683	0.7932	0.373	0.4263	0.399	0.4731	0.3309	0.2154	0.3334	0.3937	0.1436	0.4101	0.2832	0.4368	0.1937	0.4666	0.183	0.1697	0.4529	0.2582	0.4564	0.1313	0.6017	0.3705	0.3006	0.3121	0.1819	0.5557	0.4169	0.322	0.5333	0.4447	0.2894	0.2603	0.1302	0.4732	0.3095	0.2172	0.0312
STK24-AS1	0.0767	0.0807	0	0.1022	0.0393	0	0.1731	0.1599	0.0408	0.1213	0.1825	0.3274	0.1196	0.0638	0.0497	0.0643	0.0381	0	0.1247	0.155	0	0	0.0265	0.0891	0.0483	0.0997	0.1027	0.0846	0.107	0.0386	0.0854	0	0.0818	0.0554	0.1636	0.0718	0.0777	0.0831	0.0594	0.2409	0.0725	0.0333	0.1332	0.0325	0.1169	0.177	0.2316	0.1806	0
AC007383.1	1.3754	1.5618	1.3168	1.3051	1.4561	2.0744	1.6578	1.4326	0.8068	1.6861	0.9473	1.9726	1.8228	2.4045	0.9221	0.8749	1.9297	0.4646	1.464	0.8812	1.0622	1.0617	1.7999	1.5051	1.3133	1.7256	1.2692	1.0113	3.4824	3.6769	0.8967	0.8738	1.2138	0.8906	1.0108	0.9766	0.5285	1.4386	1.7253	2.0842	1.2103	1.6447	1.2761	1.484	1.0114	0.8751	2.0511	2.4995	1.1537
AC007038.1	0.1325	0.2322	0.3481	0.2941	0.1356	0.1705	0.2242	0.138	0.1409	0.4188	0.063	0.4947	0.9637	0.5508	0.2577	0.2223	0.1973	0.4637	0.323	0.0535	0.0618	0.106	0.2286	0.1026	0.2502	0.6315	0.4729	0.1949	0.7391	0.6005	0.1474	0.1357	0.7067	0.0957	0.3531	0.4342	0.2014	0.3829	0.5129	0.5547	0.3758	0.3447	0.2876	0.4484	0	0.2038	0.5332	0.3118	0.2418
AP000759.1	0.6176	2.5965	0.2781	3.5087	0.7585	1.3772	4.8751	1.4153	0.6567	0.6831	0.7049	2.8981	2.1813	2.8746	2.0815	0.8286	1.8388	1.0373	2.0069	0.8981	0.8069	1.9753	0.7671	1.3386	2.0212	2.2472	0.9917	1.9981	2.985	1.4924	1.3739	0.5057	0.2635	1.4275	2.1061	0.925	1.0011	1.5166	1.5297	1.9387	3.3859	0.3213	0.965	0.5223	0	0.5698	1.4908	1.5113	5.1083
MIR181A2HG	0.1482	0.0519	0.0556	0.1973	0	0.0635	0.6682	0.0772	0.2363	0	0.2114	0.711	0.2308	0.2463	0.096	0.0621	0	0	0.2407	0.0598	0.2074	0.1185	0.1022	0.0573	0	0.4492	0.1982	0.0545	0.3443	0.0746	0.4943	0.1516	0	0	0.0789	0.208	0.075	0.107	0.2293	0.31	0.2101	0	0.0643	0.4385	0.0752	0.1139	0.2235	0.2091	0
AL731569.1	0.1123	0.1348	0.0602	0.1851	0.0821	0.1238	0.0904	0.2672	0.2046	0.1647	0.0458	0.3591	0.1666	0.1599	0.0831	0.1479	0.0796	0.202	0.2605	0.1814	0.1347	0.1539	0.1328	0.1365	0.1817	0.1389	0.2003	0	0.149	0.1776	0.1427	0.1313	0.171	0.0695	0.0854	0.0901	0.0325	0.0927	0.211	0.1846	0.2274	0.1946	0.0835	0.2306	0.0489	0.0986	0.1935	0.0906	0.117
LINC00957	1.2337	0.5212	0.5173	1.1112	0.2228	0.1556	0.4296	0.9826	0.2894	0.946	0.4832	0.7739	0.6031	0.95	0.682	0.4107	0.6482	0.6348	0.5306	0.7035	0.5249	0.5512	0.4507	0.646	0.8906	1.0216	0.4855	0.2001	0.5396	0.2192	0.7668	0.3528	0.4643	0.4717	0.58	0.6113	0.4411	0.2358	0.7442	0.4366	0.5316	1.0224	0.2047	0.4296	0.2027	0.4742	0.0547	0.3586	0.5517
LINC00862	0.1387	0.1069	0.0833	0.1477	0	0.1189	0.2033	0.0867	0.177	0.1315	0.0791	0.3106	0.1873	0.1268	0.0539	0.0465	0.1239	0.1359	0.1577	0.0672	0.0388	0.0665	0.1531	0.1503	0.192	0.1682	0.1732	0.0816	0.2707	0.2793	0.1697	0.0994	0.2662	0.1603	0.1182	0.2207	0.1124	0.1402	0.1181	0.1016	0.1311	0.1804	0.1204	0.0938	0.1268	0.1386	0.265	0.0653	0.1181
RPARP-AS1	1.5206	1.467	0.9678	1.6324	1.1651	1.0037	1.5081	1.6335	1.4305	1.6163	1.0297	2.6149	1.7035	2.0379	0.9184	1.4552	1.035	1.883	1.4615	1.3056	1.3818	1.2221	1.5326	1.4234	1.2625	1.5034	1.7044	0.7375	2.5823	1.7393	1.8683	1.0837	1.1546	2.553	1.2895	1.5499	0.7823	1.2591	1.3556	2.0408	2.7089	1.8636	1.5893	1.259	1.6007	1.4934	0.9208	1.6782	1.8978
AC135050.6	12.7141	16.4074	10.5628	13.1857	12.6132	11.5158	20.9193	21.6203	11.587	10.7617	9.6244	18.1245	10.1745	20.7566	9.3332	13.9781	12.4886	11.8929	11.9089	8.4895	10.0487	6.9497	16.427	8.1339	13.0632	12.6999	16.0287	9.9204	25.8042	15.2827	12.3369	11.6852	15.6331	15.6483	15.4143	20.7044	11.1055	11.8054	9.3885	20.2256	13.3046	8.6608	16.8911	15.9637	9.2879	14.8113	19.7674	15.2618	12.308
AP003392.1	0	0.2628	0.1407	0.6659	0	0.3217	0.5287	0.293	0.0997	0.2222	0.2675	0.1	0.1948	1.7145	0.2431	0.5503	0.3722	0.7874	0.914	0.2273	0	0.2999	0.5823	0.1452	0.5901	0.6498	0.5019	0.4826	0.3486	0.6609	0.5214	0.3839	0.5999	0	1.199	0.0878	0.4749	0.5417	0.3629	1.4716	0.2659	0.0813	0.6511	0.2379	0.0952	0.5046	0.6601	0.2647	0
AL590705.3	0.5173	0.145	0.3105	0.4592	0.1059	0	1.2833	0.3233	0.33	0.3269	0.2952	0.1103	1.0747	0.4299	0	0.0867	0.7187	0	0.5043	0.3343	0	0.3309	1.3564	0.2402	0.5209	0.1793	0.2769	0.3803	0.3846	0.5208	0.3452	0.6354	0.662	1.0461	0.5512	0.0968	0.3144	0.2989	0.8007	0.6495	0.3912	0.897	0.5388	0.175	0.3152	0.5568	1.0405	0.0974	0
AC009120.2	0.2908	0.2195	0.1511	0.4667	0.0801	0.0959	0.2775	0.2214	0.1189	0.1591	0.1489	0.7515	0.5229	0.9204	0.3045	0.075	0.2442	0.1879	0.527	0.0452	0.0522	0	0.2007	0.3983	0.2816	0.4264	0.2495	0.3043	0.4783	0.2365	0.5225	0.2175	0.4533	0.1616	0.3338	0.2722	0.102	0.2747	0.1126	0.6203	0.3806	0.1843	0.2622	0.4068	0.125	0.2322	0.2025	0.1895	0.1088
AC026401.3	0.9452	2.9218	1.7106	2.6651	1.3656	4.0055	6.2068	3.3589	1.7735	0.9224	1.5336	2.7869	1.9059	5.2681	1.0811	1.5384	1.7105	2.4123	1.355	0.8534	1.5566	1.5114	2.6856	1.0759	4.1289	3.0345	4.3647	3.6384	5.6845	1.4555	1.917	1.8211	0.9487	2.5701	2.0144	1.197	1.2955	0.7228	1.5492	1.978	5.518	0.8677	3.5713	1.8809	3.0489	2.2655	2.796	3.1396	3.0432
DNAH10OS	0.1961	0.166	0.1716	0.2683	0.1003	0.2312	0.2027	0.1702	0.1824	0.1936	0.1632	0.3833	0.2291	0.2444	0.3706	0.1507	0.1865	0.2744	0.1991	0.1386	0.1525	0.2221	0.31	0.2403	0.2982	0.3114	0.2769	0.2042	0.1822	0.181	0.3089	0.2174	0.1742	0.2242	0.2873	0.2065	0.2069	0.4189	0.2276	0.453	0.2625	0.255	0.1914	0.1174	0.141	0.2073	0.2465	0.3075	0.2087
AC011462.4	0.4369	0	0.1639	0.3878	0.2236	0.1873	0.1232	0.2275	0	0.2589	0.4155	0.233	0.1135	0.4539	0.1416	0.0916	0.2168	0	0.5323	0.0882	0.3058	0	0.3015	0.0845	0.2749	0.4731	0.0974	0.0803	0.203	0	0.1215	0.2236	0.2329	0.3155	0	0.5112	0	0.2366	0.0845	0.4571	0.3097	0.2841	0.1896	0.2771	0	0.1679	0	0.4112	0.2657
AC112484.1	0.3423	0.1759	0	0.1823	0.0234	0.1566	0.2573	0.1426	0	0.0721	0.0651	0.2434	0.3793	0.2466	0.0887	0.0191	0.0226	0	0.0371	0.129	0	0.073	0.0945	0.3003	0.1149	0.0988	0.1832	0.0671	0.0424	0	0.203	0.0701	0.2433	0.033	0.2675	0.0854	0.1618	0.1483	0.0883	0.1433	0.4745	0.0791	0.1585	0.1158	0.0695	0.0877	0.2066	0.0644	0.222
AC022364.1	0.8449	0.6927	0.3103	0.9255	0.6439	0.3083	0.9932	0.8238	0.497	0.5113	0.3248	0.7093	0.8403	1.0459	0.3728	0.5426	0.7849	0.629	0.3213	0.4066	0.1678	0.5749	1.1164	0.3061	1.1087	0.6852	0.449	0.7137	0.802	0.7421	1.3196	0.46	0.6518	0.3376	0.5555	1.2283	0.5281	0.4544	0.6957	0.9028	0.9345	0.8884	0.5461	0.3649	0.4564	0.5113	0.4701	0.6598	0.1968
AC127521.1	1.0188	0.4867	0.278	0.9865	0.2843	0.2383	0.9399	0.5788	0.2954	0.2927	0.2202	0.3951	1.0101	0.7313	0.1801	0.5436	1.011	0.3241	0.3009	0.2245	0.3025	1.1848	0.4793	0.3584	0.4663	1.043	0.3718	0.1021	0.2582	0.4662	0.7726	0.3792	1.0864	0.2676	0.2961	0.8235	0.1876	0.602	0.6451	0.5814	0.3939	0.6825	0.3216	0.1566	0.4232	0.6764	0.2329	0.3486	0.169
AC027117.1	0.0353	0.1567	0.0972	0.2403	0.0843	0.0909	0.3318	0.282	0.2253	0.2325	0.1455	0.1757	0.1956	0.2739	0.1984	0.079	0.257	0.1647	0.2677	0.0285	0	0.0188	0.065	0.1549	0.0889	0.1122	0.105	0.3722	0.2954	0.1067	0.1047	0.0843	0.2008	0.5611	0.6648	0.2093	0.3458	0.6036	0.1276	0.3079	0.4117	0.051	0.2043	0.1095	0.0837	0.1086	0.5327	0.1883	0.1575
SNHG17	1.0452	0.9444	0.61	0.7989	1.0102	1.8959	2.2214	1.9267	1.2524	1.1697	1.2544	1.4198	0.8832	2.02	0.4946	0.4869	0.6215	0.9403	0.7951	0.9214	0.805	0.3581	1.3794	0.4687	1.1589	0.6575	2.2199	1.3296	3.0993	2.8354	1.2316	1.3117	1.0261	2.726	0.4773	0.7143	0.9453	1.6983	0.6131	1.4624	1.9169	1.5138	3.5927	1.1364	2.4133	0.9789	3.1785	1.4286	1.5335
AC116025.2	0	0.0776	0.0831	0	0	0	0	0.3459	0	0	0	0	0.23	0.184	0	0.0928	0	0	0	0	0	0	0.0764	0.0857	0	0.0959	0.0987	0.0814	0	0	0	0	0	0.1599	0.118	0	0	0	0.1714	0.1158	0.3139	0	0	0	0	0	0	0	0.1346
LINC01703	0.1216	0.0852	0.0913	0.2429	0.1245	0.1043	0.1714	0.38	0.194	0.3122	0.1735	0.3567	0.1579	0.1769	0.0788	0.153	0.0603	0.1277	0.2964	0.2456	0.1702	0.1458	0.3566	0.2589	0.574	0.237	0.1356	0.1341	0.4521	0.1837	0.3043	0.1245	0.1297	0.1757	0.2268	0.313	0.0924	0.1976	0.3765	0.3181	0.1149	0.1054	0.1319	0.1028	0.1544	0.0935	0.1223	0.1717	0.2958
AC025176.1	0.2687	0	0	0.1193	0	0	0.1515	0	0.1429	0	0	0	0.1396	0.1117	0	0	0	0	0	0	0	0	0.0927	0.208	0	0.2328	0	0	0	0	0.1494	0	0	0	0	0	0	0	0	0.2812	0	0	0	0	0	0	0	0	0
AL031985.3	0.3004	0.5752	0.3907	1.3864	0.5328	0.1717	1.0612	0.6257	0.1703	0.3955	0.4761	0.8542	0.9568	1.2981	0.7008	0.2518	0.4769	0.2242	0.9435	0.2427	0.4672	0.9286	0.456	0.279	0.7309	0.6939	0.4644	0.5448	1.0236	0.3024	0.5791	0.6968	0.4698	0.6942	0.6188	0.5061	0.7303	0.564	0.8059	0.5657	1.6656	0.4514	0.2781	0.508	0.1017	0.3387	0.2215	0.5842	0.1948
AC027097.1	0.3683	0.6307	0.6448	0.6538	0.3978	0.3685	0.6921	1.0015	0.2828	0.3556	0.4086	0.5673	0.51	0.9522	0.2122	0.5661	0.4061	0.4868	0.8974	0.2975	0.0955	0.3599	0.2965	0.3959	0.3863	0.5317	0.4745	0.361	1.0268	0.2472	0.3641	0.3141	0.3927	0.3251	0.6322	0.3447	0.4974	0.5615	0.3325	0.6636	0.4834	0.6208	0.4972	0.3806	0.187	0.4876	0.2675	0.3658	0.7465
AL359921.2	1.2644	1.7085	0.6777	1.5231	0.5546	0.7745	3.9716	1.5051	1.4404	1.1416	0.3436	1.2521	0.8443	1.5763	0.9365	0.7572	0.6274	0.8848	1.9075	0.6566	1.1799	1.5886	0.9971	1.1884	1.7051	2.4253	1.2085	0.8632	1.6788	0.7274	1.9085	0.4622	1.5409	0.9132	0.8661	1.1835	0.4574	1.174	1.1184	1.5119	2.0487	1.6443	0.7839	1.2984	0.7337	0.9026	1.9983	1.5299	2.1969
LINC00653	0.1275	0.1786	0.0717	0.3111	0.0978	0.0273	0.3234	0.5642	0.0678	0.1762	0.1818	0.6117	0.0993	0.5032	0.0826	0.187	0.0949	0.0892	0.3106	0.0772	0.0297	0.2038	0.044	0.222	0.1604	0.2484	0.0284	0	0.0888	0.0642	0.5316	0.0326	0	0.1841	0.1698	0.0895	0	0.069	0.1726	0.1334	0.2409	0.1934	0.1383	0.1078	0.0647	0.098	0	0.12	0.0388
AC005052.2	0.22	0.5824	0.2568	0.3689	0.05	0.1258	0.6616	0.5856	0.1819	0.2704	0.3488	0.7561	0.2285	0.447	0.1901	0.2255	0.2426	0.4106	0.278	0.3555	0.2966	0.3909	0.5229	0.1703	0.4	0.4024	0.567	0.3235	0.3181	0.2461	0.3535	0.2252	0.2086	0.0706	0.3908	0.7551	0.3715	0.3178	0.473	0.7162	0.7625	0.2755	0.2122	0.1861	0.2234	0.1691	0.1721	0.2071	0.3865
AL035587.1	1.3165	0.5535	0.4693	1.0225	0.5726	0.6492	0.8907	1.3369	1.0148	1.6641	0.4069	2.2464	1.1966	1.8328	1.1519	2.1801	0.8492	1.2437	1.8715	0.8243	0.7064	0.8421	0.5905	1.6049	0.6628	1.1975	0.4698	0.8712	0.8259	0.6296	1.7571	0.5053	1.0529	1.7591	3.1564	1.4171	1.3337	1.0934	1.2227	1.4463	0.9333	1.3126	0.7999	0.8907	0.4679	1.1386	0.6951	0.4336	0.9608
AC093627.5	0.6163	0.9185	0.3597	0.8076	0.4305	0.1846	0.9597	0.8966	0.4369	0.6337	0.3443	1.4293	0.6707	0.9269	0.3297	0.648	0.5631	0.5066	1.0966	0.5216	0.2374	1.0011	0.7358	0.4543	0.8496	0.8136	0.7243	0.3524	0.7728	0.2758	0.9031	0.3404	0.3338	0.537	0.6463	0.7417	0.3072	0.6005	0.5981	1.044	0.712	0.5343	0.2887	0.7032	0.2285	0.6844	0.2656	0.4143	0.3807
MIR4435-2HG	0.053	0.0984	0.086	0.2225	0.1334	0.2126	0.4345	0.2611	0.0457	0.0419	0.0995	0.11	0.1324	0.2679	0.1003	0.0408	0.0981	0.0501	0.2234	0.0706	0.0094	0.0893	0.0791	0.1065	0.1154	0.1675	0.1764	0.0653	0.229	0.0678	0.0653	0.0762	0.0825	0.149	0.1969	0.0295	0.0798	0.0942	0.0942	0.0914	0.218	0.0944	0.1318	0.0521	0.1266	0.0496	0.0922	0.155	0.1638
NEAT1	5.2385	13.3052	8.5376	19.2192	3.5094	10.4743	16.1202	8.7093	9.6716	10.4636	7.9958	25.0269	16.8547	13.3892	9.0825	2.6928	6.9643	3.8678	17.984	2.7738	1.795	1.767	16.2587	17.3377	11.2267	13.4518	17.9312	13.6359	45.3831	11.5332	21.9468	16.332	13.1662	3.6249	9.5484	8.2279	3.7706	7.5338	3.7894	13.8649	34.13	8.8051	11.4776	13.9755	5.9933	6.6371	19.9778	17.9502	4.9096
AL592295.4	0.5903	0.4825	0.1476	0.3929	0.5537	0.2109	0.8874	1.0246	0.523	0.1943	0.421	0.4721	0.3066	1.3491	0.3188	0.3712	0.3417	0.2754	0.6393	0.3179	0	0.8652	0.1697	0.3046	0.681	0.9374	0.3071	0.1447	0.2286	0.2476	0.6565	0.2014	0.4196	0.5684	0.7862	0.4604	0.5481	0.2131	0.3807	0.7205	0.3254	0.2132	0.2989	0.1248	0.5994	0.0378	0.1979	0.4166	0.2393
AC147067.1	1.1858	0.5934	0.5085	2.3306	1.0401	0.2179	1.1461	1.5879	0.4503	0.736	0.5639	1.8065	1.1437	3.2381	0.2196	0.7812	0.4203	0.5927	0.8256	0.8895	0.3952	1.2189	0.3507	0.7211	0.533	1.174	0.9067	0.2491	0.8659	0.2558	0.7536	0.8669	0.3613	0.7341	0.722	0.5549	1.1154	1.468	0.4589	1.0634	1.6011	0.514	0.6616	0.8595	0.43	0.586	0.4259	1.1956	2.2664
SUGT1-DT	0.2012	0.1057	0.1132	0.4018	0.1029	0.0431	0.397	0.6287	0.107	0.2781	0.1913	0.7509	0.209	0.7525	0.1956	0.1687	0.0499	0.1408	0.3269	0.0406	0.1408	0.3217	0.1041	0.3504	0.1266	0.1743	0.1795	0.074	0.4675	0.1013	0.2797	0.103	0	0.5086	0.1608	0.0942	0	0.3632	0.0779	0.2631	0.5229	0.1744	0.131	0.3403	0.1532	0.0387	0.2529	0.284	0.0612
CD27-AS1	2.5259	2.6145	1.7662	3.4523	1.8359	1.834	3.447	3.7221	2.8535	2.5851	2.5389	4.6681	3.3095	3.3041	2.0835	2.3465	1.7803	3.495	3.754	2.0406	1.3795	2.3638	2.7828	2.9993	1.5896	3.2698	2.4325	1.8466	2.6411	2.312	3.9905	2.3356	2.6629	3.6695	3.2421	2.2434	2.1517	2.3321	2.3771	2.8681	3.554	3.484	2.043	2.3668	1.9383	2.8687	1.6599	1.9855	4.0847
AC010168.2	0.0542	0.1329	0.1153	0.3047	0.1479	0.093	0.0917	0.16	0.1153	0.1427	0.0516	0.2312	0.122	0.3004	0.1522	0.0758	0.2062	0.1138	0.3229	0.0146	0.0084	0.0289	0.1184	0.2378	0.0569	0.2583	0.1451	0.0797	0.2771	0.2001	0.2613	0.111	0.1927	0.0522	0.1733	0.1607	0.0366	0.2284	0.1259	0.2647	0.2049	0.0392	0.1333	0.2903	0.0826	0.0972	0.1272	0.0255	0.033
AC139768.1	0.6553	0.88	0.4098	0.7756	0.3353	0.7025	0.9237	1.7064	0.4645	0.6903	0.6233	1.3977	0.5105	1.6794	0.6371	0.5037	0.5419	0.535	0.7985	0.75	0.2548	0.5239	0.716	0.7609	0.4811	1.0881	0.8282	0.4818	2.0303	0.5498	0.6074	0.3913	0.3494	1.7355	0.8729	1.0223	0.8851	0.7888	0.5917	1.0285	1.2388	0.5682	0.7584	0.8313	0.9427	0.6717	1.0435	1.0793	1.1292
AC104794.3	4.1803	4.1092	3.1369	4.4305	3.0329	2.5952	4.3619	4.159	5.8377	2.7356	3.1154	6.5539	4.8607	5.8078	1.9814	3.7927	5.0462	2.1394	4.9162	2.6714	2.5618	2.3445	3.3365	2.4146	1.924	3.7564	4.1464	2.6148	3.8273	3.0781	4.5799	3.5122	4.7238	5.1372	4.4545	3.1536	3.7291	4.1229	3.3803	5.0919	3.8331	4.8413	3.7638	4.0101	3.3896	4.0292	2.6041	2.7597	4.2876
UCA1	0.3542	0.3805	0.4695	0.0524	0.2779	2.6223	0.852	0.1598	0.1506	0.2705	0.1011	1.3093	0.2943	0.1766	0.1377	0.0495	0.1406	0.0496	0.0384	0.1049	0.011	0.1699	0.7087	0.1919	1.3373	0.9204	0.0948	0.026	0.8668	0.0951	0.0525	0.29	0.0755	0.324	0.2139	0.1989	0.1674	0.4263	0.2558	0.0865	0.0669	0.0614	0.2254	0.02	0.5275	0.0908	0.1781	0.4666	0.0718
MIR34AHG	0.1916	0.154	0.0507	0.4452	0.0231	0.1402	0.3622	0.317	0.03	0.0579	0.1179	0.5108	0.2517	0.4731	0.1972	0.0284	0.1678	0.1577	0.4578	0.1138	0.0421	0.0811	0.0622	0.4842	0.2412	0.7665	0.2463	0.2072	0.8538	0.1645	0.3322	0.1788	0.2163	0.0733	0.1561	0.1846	0.04	0.2279	0.1265	0.3184	0.8416	0.1124	0.1125	0.1287	0.1202	0.13	0.1247	0.2281	0.0891
AC064836.3	0.1751	0.2148	0.3286	0.6219	0.2241	0.4131	0.5431	0.3648	0.2793	0.173	0.3332	0.4669	0.6367	0.9826	0.1703	0.1101	0.1304	0.1226	0.3557	0.0354	0.0409	0.14	0.4532	0.3728	0.496	0.6828	1.328	0.4185	1.872	0.6172	0.4383	0.8963	0.3735	0.0632	0.5132	0.4918	0.2661	0.253	0.1694	0.4581	0.3725	0.038	1.1021	0.4444	0.3557	0.5049	1.5413	0.7005	0.1598
AC006213.4	1.0829	0.8129	0.6965	0.8926	0.1583	0.398	1.2211	0.6445	0.0822	0.1222	0.515	1.5673	0.9642	1.1572	0.401	0.6486	1.5352	0.866	0.6283	0.5624	0.2887	0.3711	0.5337	0.7185	0.1947	1.0721	0.414	0.2844	0.8627	0.623	0.9463	0.1583	0.4949	1.0056	1.4012	1.2308	0.1567	1.0614	0.2993	1.133	0.7311	1.0059	0.0671	0.8504	0.0785	0.892	0.9335	0.2912	0.0941
MUC20-OT1	0.4291	0.6052	0.3074	0.5565	0.2823	0.6787	0.7038	1.0855	0.6488	0.3918	0.3207	0.5468	1.0796	1.1418	0.791	0.1495	0.3484	0.7527	0.4889	0.3624	0.0988	0.2718	0.4826	0.5349	0.733	1.2649	0.6165	0.6761	2.4319	0.7463	1.1064	1.3234	0.4101	0.3945	0.8433	0.506	0.2682	0.7245	0.3257	1.175	0.2739	0.5895	0.6942	0.9096	0.4329	0.5591	0.964	0.7002	0.5118
AP001462.1	0	0.3801	0.3257	0.0963	0.2221	0	0.4894	0.339	0.2307	0.2571	0.4128	0.6942	0.2254	0.8116	0.1406	0.2729	0.8614	0.3037	0.1763	0.5259	0.2025	0	0.3743	0.5878	0.4097	0.282	0.2904	0.0798	0	0	0.724	0.4442	0	0.1567	0.2312	0.4062	0	0.4701	0.5878	0.7946	0.3076	0.3763	0.1883	0.1835	0.3305	0.0834	0.1091	0.1021	1.0557
MIRLET7A1HG	0.3034	0.6225	0.3659	0.6925	0.1663	0.3159	0.281	1.0044	0.4263	0.3253	0.3092	1.0631	0.3489	1.0356	0.1685	0.1544	0.4409	0.4094	0.4225	0.1751	0.1213	0.1733	0.4262	0.52	0.3955	0.8354	0.4929	0.3266	1.0373	0.4364	0.6146	0.122	0.2311	0.4695	0.6235	0.3043	0.0988	0.6338	0.3354	0.6575	0.9115	0.3664	0.3292	0.4948	0.2751	0.3415	0.5231	0.3059	0.4481
AC002116.2	0.0763	0.1069	0	0.1354	0.3903	0	0	0	0	0.1205	0.0725	0.0813	0.4753	0.2536	0	0.2558	0.0757	0.3202	0.1239	0	0.0712	0	0	0.1181	0.096	0.0661	0	0.0561	0.1418	0.0768	0.1696	0.1561	0	0.1102	0	0.0714	0.0773	0.1102	0.1181	0.2394	0	0.2645	0.0662	0.258	0.1549	0.0586	0	0.0718	0.0928
MIR222HG	0.2113	0.4565	0.2114	0.5471	0	0.5286	0.8141	0.4402	0.3183	0.1252	0.201	0.9577	0.3841	0.8927	0.1369	0.0148	0.2621	0.2464	0.0858	0.0427	0	0.0282	0.2916	0.259	0.9752	1.1746	0.3927	0.2848	1.6857	0.2659	0.1567	0.2343	0.1127	0.3561	0.6192	0.1978	0.0892	0.3815	0.2181	0.9028	0.5159	0.0458	0.4279	0.1936	0.2861	0.4197	0.5313	0.4806	0.3641
AC010245.2	0.1681	0.5889	0.3469	1.1563	0.172	0.2162	0.6634	0.8316	0.2681	0.5312	0.4796	0.717	0.4365	0.9779	0.3813	0.3171	0.4587	0.0588	0.0683	0.2037	0.2353	0.336	0.4929	0.3578	0.4231	0.8373	0.1874	0.1854	1.2498	0.3385	0.4674	0.086	0.6274	0.4249	0.403	0.5507	0.3831	0.5766	0.2277	0.8794	0.8738	0.3643	0.1824	0.5331	0.2134	0.3231	0.6339	0.5537	0.2044
AL049870.3	0.2724	0	0.1022	0.1209	0	0	0.1536	0.1419	0	0.1076	0.3887	0.1453	0.1415	0	0	0.1142	0	0.1906	0.2213	0	0	0	0	0.6326	0.3429	0.236	0.1215	0.1002	0.7597	0.1372	0.606	0	0.2905	0.1968	0.2903	0.1275	0.276	0.1968	0.3163	0.8552	0.2575	0	0.1182	0.4608	0	0.2095	0	0.1282	0
AC107959.3	0	0.078	0.0835	0.5929	0.057	0	0.5649	0.1739	0.0592	0.044	0	0.2374	0.5204	0.2776	0.1443	0.0467	0	0.1558	0.1809	0.0899	0	0.356	0.1152	0.1723	0.2102	0.434	0	0.2046	0.5691	0.056	0.1857	0.1139	0.1187	0.5629	0.0593	0.1042	0.5639	0.4422	0.3447	0.0582	0.5261	0.0965	0	0	0.2261	0	0.056	0.0524	0
AC063948.1	0.1294	0	0.2913	0.2297	0	0.111	0.1459	0.6739	0.2752	0	0.3692	0.276	0.1344	0.4302	0	0.217	0.3852	0.1811	0.6307	0	0.2415	0.2069	0.3571	0.1002	0.1629	0.3363	0.1154	0.1903	0.481	0.1303	0.1439	0.1324	0	0.3738	0.1379	0.1211	0.1311	0.0934	0.1001	0.1354	0.4892	0	0	0.1094	0.1314	0.199	0.2603	0	0.1574
ZNRD2-AS1	0.5303	0.2123	0.5495	0.6949	0.3876	0.8446	0.6264	0.9995	0.8055	0.6184	0.6004	0.8618	0.5508	0.9445	0.491	0.6775	0.6014	1.0249	0.8616	0.7548	0.2357	0.6057	0.4008	0.3714	0.6357	0.7438	0.6307	0.3342	0.5633	0.3559	0.9268	0.4135	0.5924	0.6566	0.4305	0.8745	0.6651	0.5106	0.5082	0.502	0.4774	0.7225	0.4603	0.4271	0.6667	0.3689	0.5841	0.4753	0.645
AC011472.1	0.6895	0.5435	0.194	0.5355	0.3528	0.4435	0.7775	1.0772	0.4582	0.5447	0.4918	1.1949	1.0743	1.1461	0.5586	0.5059	0.3421	0.3619	1.1202	0.4178	0	0.2756	0.5947	0.2668	0.8678	0.448	1.4608	0.8238	0.6408	0.2603	0.9586	0.4411	0.9191	0.6225	0.551	0.484	0.3492	0.5602	0.1334	0.4509	1.1405	0.4483	0.5237	0.8018	0.3501	0.3976	0.1734	0.4867	0.2097
AL731567.1	0	0.2975	0.6372	0.1884	0	0.1821	0.2394	0.1106	0	0.0839	0.101	0.2264	0.6616	1.0587	0	0	0	0.2971	0.1725	0	0	0.1697	0	0.2465	0.1336	0.4598	0	0.1561	0	0	0.1181	0	0.2264	0	1.2442	0.2981	0	0	0.3286	0.1111	0.4013	0.092	0.0921	0.0898	0.1078	0.1632	0.5338	0.4995	0
AP000757.1	0.0335	0	0.1005	0.1487	0.0343	0.0287	0.1133	0	0.0712	0.0529	0.0319	0.6073	0.0696	0.1949	0.0434	0.0281	0.0665	0.0469	0.1088	0.0541	0	0.1071	0	0.0778	0.0422	0.1451	0.0896	0.197	0.0934	0	0.0745	0.0686	0.1429	0.1935	0.1071	0.0314	0.1357	0.2177	0.0778	0.2804	0.19	0.2323	0.0291	0.0283	0.102	0	0.0674	0.063	0.2037
AC005104.1	0.111	0.311	0.0833	0.3939	0	0.2855	0.2502	0.5778	0.3539	0.263	0	0.2366	0.3457	1.1988	0.2876	0	0.4404	0.4658	0.9013	0	0.2071	0	0.3828	0.6011	0.1396	1.1534	0.4949	0.4895	0.1031	0.782	0.3702	0.4542	0.2366	0	0.7094	0	0.1124	0.3205	0	0.5804	0.5243	0	0.5778	0.7506	0.2253	0.2559	0.4463	0.4177	0
LINC01436	0.0468	0.1639	0.1053	1.0799	0	0.0401	0.6859	0.0487	0	0.037	0	0.3992	0.5347	0.0389	0.0607	0.0392	0	0	0.152	0	0	0	0	0.0724	0.3534	2.2701	0	0.1032	0.9568	0.2356	0.052	0.0958	0	0.338	0	0.0438	0.0948	0.5745	0.0724	0.1469	0.3096	0.0406	0	0.3562	0.1901	0	0.4706	0.0881	1.366
AC005840.4	0.9824	0.4015	0.0614	2.6162	0.2514	0.4915	1.4771	1.1085	0.6964	0.7761	0.4672	1.8335	1.2756	2.1774	1.1673	0.4805	0.65	0.6875	0.9311	0.2646	0	0.7855	0.5084	0.6337	0.2061	1.2057	0.6573	0.4214	1.0653	0.9067	0.6374	0.5866	0.3492	0.2365	0.5234	0.3065	0.4976	0.473	0.6336	0.6853	1.4702	0.2839	0.8527	0.6924	0.1663	0.7553	0.741	0.3852	0.7966
AL050341.2	3.1187	2.1628	1.194	2.7965	1.4656	1.0644	2.8707	4.1764	2.1317	3.3437	1.1501	4.7852	2.8098	3.5707	1.4438	2.3481	2.3054	2.8505	2.8436	2.8023	2.0788	1.7811	2.657	3.2022	1.8024	3.1152	1.7317	1.6847	2.7803	1.2816	3.4332	2.3126	1.561	2.4824	2.4077	3.217	1.5474	2.8499	1.9212	3.3297	3.2485	3.0349	1.5192	2.2338	1.5835	2.2998	1.5363	2.4558	1.3547
LENG8-AS1	0.2065	0.4135	0.2214	0.5238	0.0906	0.3796	0.2994	0.8298	0.1255	0.2331	0.2526	0.8811	0.6436	1.1771	0.5737	0.2474	0.2928	0.5781	0.5273	0.286	0.2203	0.0944	0.3054	0.4796	0.26	0.6135	0.5528	0.1736	1.0696	0.2674	0.722	0.453	0.6293	0.2131	0.5345	0.5524	0.3288	0.3196	0.2512	0.5557	0.3068	0.2558	0.0768	0.4242	0.0899	0.2495	0.3264	0.2221	0.0718
PLBD1-AS1	0.5924	0.3334	0.5101	0.2241	0.7056	0.4747	0.7336	1.2036	0.5059	0.3452	0.8589	0.3625	0.3026	0.7829	0.8308	0.627	1.1468	0.6524	0.4733	0.7688	0.2356	0.2329	0.7036	0.5412	0.4889	0.4963	0.4071	0.5498	0.352	0.6355	0.2916	0.5268	1.8018	0.4349	0.4036	0.7817	0.9542	0.4839	1.1274	0.4877	0.1101	0.3957	0.6659	0.0821	0.7593	0.4778	0.6055	0.3838	0.4252
LINC00641	0.3432	0.3968	0.2511	0.655	0.281	0.4195	0.6676	0.5273	0.2646	0.4542	0.2448	0.7687	0.4011	2.0825	0.5005	0.1439	0.3662	0.5164	0.3346	0.305	0.1201	0.2744	0.3612	0.6509	0.4212	0.8772	0.3674	0.511	0.7736	0.3888	0.7062	0.2459	0.366	0.409	0.6035	0.6024	0.2173	0.4276	0.4915	0.7003	0.6732	0.5133	0.7672	0.791	0.2091	0.3298	0.8199	0.5895	0.0939
AC244102.4	0	0	0.0546	0	0	0	0	0	0	0	0	0	0	0	0	0	0	0	0	0	0	0	0	0.0563	0	0.2521	0	0	0	0	0.0809	0	0	0	0	0	0	0	0	0	0	0	0	0	0	0	0	0	0
AP003065.1	0.352	0.0822	0.3521	0.4686	0.06	0.2012	0.463	0.7332	0	0.2317	0.0558	0.5005	1.0359	1.0726	0.4562	0.0492	0.7568	0.1642	0.2859	0.3791	0.0547	0.2814	0.3238	0.7719	0.443	0.9147	0.314	0.647	0.5452	0.2362	0.8481	0.06	0.2502	0	0.6251	0.4393	0.0594	0.3813	0.227	0.4296	1.1089	0.4577	0.6619	0.4465	0	0.1804	0.295	0.4416	0
AL928921.1	0.7619	5.387	0.9356	0.5533	0.3544	0.2376	1.6402	2.4529	1.1783	0.5472	0.8564	0.2216	0.5036	0.806	1.7059	0.4065	0.8936	1.3572	0.9003	0.3357	0.5171	0.6646	0.6213	0.2681	1.3077	2.8202	1.1122	0.3056	1.4807	1.3948	0.5393	1.985	1.7727	0.7004	1.4024	0.9725	1.7542	0.7003	0.7505	1.5219	2.6187	0	2.2245	0.8201	0.9144	0.5325	0.8359	0.4563	1.0952
AC026748.7	1.7525	1.0302	0.8693	3.2034	0.4104	0.5859	1.457	0.9436	1.358	1.6426	1.6526	2.3124	0.9873	1.3825	1.5786	1.3947	1.1349	0.6651	1.9786	1.6317	0.6514	1.5911	0.5226	0.9081	1.159	1.055	0.7419	1.3322	0.4555	0.6878	1.883	1.1857	1.7104	1.1156	2.1681	1.5708	1.5045	1.8555	1.1954	1.0877	1.0388	1.3777	0.9539	1.2434	0.6937	0.6166	0.941	0.7967	1.12
AC008750.4	0.5184	0.4359	0.0778	0.7362	0	0.1778	0.2338	0.7559	0.4409	0.0819	0.2958	0.5528	0.4308	0.6894	0.1344	0.1739	0.1029	0.4353	0.3369	0	0	0.3316	0.0715	0.321	0.3915	0.988	0.0925	0.5336	0.1927	0.7307	0.6919	0.1061	0.4422	0	0.221	0.4852	0.105	0.2995	0.1605	0.217	0.196	0.0899	0.45	0.6138	0.3158	0.0797	0.2085	0.3903	0
AC012676.1	0.2265	0.0881	0.1322	0.1117	0.206	0.0863	0.1702	0.2883	0.1873	0.0596	0.1197	0.322	0.1045	0.1464	0.0978	0.0844	0.1498	0.1409	0.0818	0.122	0.2113	0.0402	0.0521	0.1363	0.2534	0.1526	0.1571	0.111	0.4911	0.076	0.2239	0.0515	0	0.6179	0.1877	0.1178	0.0255	0.1272	0.1753	0.1316	0.1665	0.0436	0.0874	0.1277	0.1789	0.2128	0.1518	0.1184	0.5509
AC039056.2	0.096	0.1345	0.2881	0.2556	0	0.9054	1.2986	0	0	0	0	0	0.9969	0.0798	0	0	0.0952	0	0.1559	0.0775	0	0	0.5298	0.0743	0.2416	0	1.541	0.3528	3.3003	1.0629	0	0.4911	0.2047	0.1386	0	0.0898	0.1944	0.1386	0.1486	0	0.0907	0.0832	0.4998	0	0.5847	0.7378	3.1851	0.2709	0
AL121603.2	0.5791	0.9738	0.7648	0.7608	1.1853	0.7748	1.1493	1.1099	0.4187	0.5673	0.9033	0.9387	0.9625	0.9434	0.3903	0.3496	0.5747	0.7457	0.6398	0.5801	0.4107	0.889	0.991	0.7172	0.8455	0.8629	0.8679	0.8346	1.055	0.8863	0.6956	0.4268	0.5435	0.9704	0.5184	0.8456	0.704	0.7194	0.5379	0.9937	0.7225	0.7632	1.0858	0.5289	0.7527	0.4808	0.862	0.7194	1.0707
AL603839.2	0.5389	0.1259	0.2696	0.2392	0.7353	0.2311	0.7089	1.4032	0.2865	0.5676	0.1708	1.0536	0.5598	0.5972	0.2328	0.1506	0.1783	1.0056	0.2918	0.2177	0.0838	0.5745	0.2479	0.4866	0	0.6225	0.1602	0.2642	1.0852	0.0904	0.3996	0.6435	0.3831	0.6487	0.3828	1.261	0.7279	0.7135	0.3476	0.188	1.1036	0.2336	0.3898	0.9115	0.1824	0.7596	0.4517	0.0845	0.1092
LINC02100	0.2061	0	0.1546	0.3658	0.2109	0	0.2323	0	0.2191	0	0.196	0	0.4281	0.5138	0.2671	0.3455	0	0	0.3348	0	0	0.3295	0.9953	0.1595	0	0.357	0.7352	0	0.1915	0.2075	0.4583	0	0	0	0	0.1929	0	0.1488	0	0.2156	0.3895	0	0.1788	0	0.4185	0	0.2072	0	0
LINC02761	1.0111	0.9741	1.0433	4.2632	0.1293	1.1924	1.9953	3.2911	2.9565	0.9985	2.5244	0.5392	2.3632	0.6303	1.6383	3.8151	1.3797	1.7689	0.616	0.7148	1.2974	1.819	2.0059	0.4892	1.4317	2.5183	2.0295	0.3717	0.2349	1.7816	2.1086	1.0349	1.6174	0.1826	0.8081	2.1295	1.0243	1.3692	1.0761	1.4547	3.106	4.9311	1.6456	1.6033	2.0536	1.3604	1.0169	1.0705	1.8447
AC020915.1	0.0892	0.0625	0.0669	0.4749	0	0.0765	0.5027	0.0929	0	0.2818	0	0.2853	0.1852	0.2223	0.1156	0.0748	0	0.4992	0	0.1441	0.0832	0.2852	0.123	0.138	0.3367	0.1545	0.0795	0	0.4144	0	0.1983	0	0.5705	0.3864	0.095	0	0	0.0644	0.138	0.3732	0.5057	0.1546	0.0774	0.0754	0	0.1371	0.1793	0.0839	0.2169
AL118516.1	4.538	4.4104	1.3731	2.5338	2.4719	1.6321	6.5201	4.8029	4.9029	4.8572	2.158	9.4449	4.4858	4.8667	1.4231	7.1804	4.213	5.2244	3.8053	6.8592	5.0545	3.7453	4.596	5.2122	3.2244	5.5164	5.0276	4.09	12.9255	3.3899	6.1055	2.2475	4.9953	3.5948	5.3817	5.9604	1.1122	3.2245	2.8892	5.8203	2.9748	6.9169	2.4142	5.571	4.3853	3.2074	6.6988	3.8574	6.6769
AC107375.1	0.3077	0.3388	0.2804	0.3902	0.3149	0.2074	0.6196	0.8013	0.2103	0.3994	0.2927	0.9611	0.411	0.9865	0.4559	0.6266	0.2836	0.2461	0.5	0.2664	0.1231	0.5975	0.3033	0.2722	0.498	0.6093	0.2157	0.2747	0.2656	0.2213	0.9046	0.1575	0.5626	0.5715	0.9603	0.5555	0.1336	0.3969	0.3743	0.92	0.6441	0.4383	0.3053	0.4833	0.2232	0.5408	0.199	0.3103	0.3208
AP001372.2	2.0261	1.709	1.3137	1.8683	0.8254	0.3711	1.6192	2.1718	1.1712	1.6939	0.898	1.7202	1.7981	1.5859	1.2749	1.8638	1.2689	1.6518	1.7258	1.1283	0.6608	2.6108	1.7103	2.4361	1.2379	2.0279	0.9476	0.8099	0.8776	0.4951	2.0784	0.604	1.7201	0.9945	1.7398	1.6019	1.2754	1.5343	1.2941	1.5848	1.9894	1.8078	0.5634	1.7135	0.3196	1.1796	0.4155	0.722	0.9092
AC120053.1	2.2654	1.774	1.5	1.8926	1.3638	0.2857	1.8783	3.3312	1.0627	1.3686	0.6971	4.5477	1.7995	2.7689	0.8637	2.0112	0.7274	0.6528	2.0568	1.2919	2.5493	0.7458	1.6092	1.4441	0.7548	2.078	0.4161	1.3227	1.0528	0.2683	2.5937	1.1594	0.4263	0.5775	1.42	1.9334	0.7425	1.3955	1.1861	2.1612	2.2042	1.8486	0.4048	2.0849	0.7443	1.4855	0.4021	0.8779	1.4587
AL022322.1	0.1027	0.1678	0.077	0.5468	0	0.1467	0.1929	0.2852	0.1455	0.0541	0.2278	0.4015	0.1777	0.256	0.2218	0.0574	0.4075	0.2874	0.278	0.0276	0.0319	0.1642	0.1889	0.2384	0.4307	0.2075	0.3969	0.1258	0.6043	0.2412	0.1903	0.1401	0.4379	0.0494	0	0.2563	0.104	0.0741	0.1324	0.2506	0.5175	0.089	0.3267	0.1158	0.0695	0.2105	0.2409	0.4831	0.0832
MKLN1-AS	0.1817	0.2784	0.2258	0.4183	0.1627	0.2727	0.6978	0.6091	0.2535	0.3723	0.1728	0.3693	0.4364	0.3964	0.2723	0.3427	0.2141	0.2066	0.3044	0.1789	0.0954	0.2542	0.2664	0.2505	0.2358	0.4328	0.4558	0.2212	0.4116	0.1829	0.1515	0.2441	0.109	0.2296	0.3025	0.3985	0.3796	0.369	0.1626	0.2911	0.8961	0.2264	0.2464	0.2449	0.196	0.1528	0.1427	0.2084	0.4143
FOXD2-AS1	0.9577	0.493	0.5867	1.0236	0.4801	0.1844	0.6832	0.7532	0.5195	0.6794	0.5577	2.0427	0.6903	1.0397	0.7347	0.5572	0.8341	0.5471	0.8256	0.4737	0.2371	0.5001	0.3372	0.4993	0.738	0.6604	0.4185	0.2012	0.9991	0.2165	1.413	0.4801	0.9588	0.1129	0.4166	0.6037	0.198	0.3247	0.4538	0.9816	0.7205	0.8473	0.4072	0.5951	0.2779	0.2705	0.1966	0.3311	0.6894
AL021707.6	0.799	0.2099	0.5996	3.0143	0.1022	1.2849	1.8019	1.0403	0.8496	0.6312	1.0449	2.1303	3.5274	1.9093	0.7768	0.4187	0.8921	0.4194	0.6491	0.1614	1.2117	0.6388	1.0338	0.0773	1.1314	1.7305	2.0492	0.8812	3.249	0.8045	0.7776	1.1245	0.8521	0.7214	0.9579	0.8414	0.2024	0.6492	0.5411	0.9405	3.8705	1.2989	1.127	0.5913	1.4199	0.9982	2.3103	1.7859	1.5792
AC010789.1	0.0537	0.0376	0	0	0	0	0	0	0	0	0	0	0	0	0	0	0	0	0	0	0	0	0	0.0831	0	0	0.0479	0	0.0499	0	0	0	0	0	0.0572	0	0	0.0387	0	0	0	0	0	0	0	0	0	0	0.0653
AC104695.2	0.0633	0.0887	0.2374	0.0562	0	0.2171	0.6422	0.1318	0	0.05	0.1805	0.3374	0.5916	0.263	0.4101	0.0531	0.0628	0.1771	0.2056	0.1534	0	0.2024	0.0437	0.098	0.4779	0.7126	0.1129	0.3722	0.1764	0	0.0704	0.4534	0.5398	0.7312	0.2023	0	0	0.2285	0.1469	0.0662	0.2392	0.1097	0.1098	0.107	0	0.1946	0.3182	0.3573	0.9236
AL356299.2	0.0837	0.2932	0.3768	0.1486	0.0856	0.3589	0	0.4358	0.178	0.1322	0.2388	0.6247	0.1739	0.4173	0.1085	0.0702	0	0.2342	0.136	0	0.0781	0	0.0577	0.1943	0	0.145	0.3733	0.1846	0.7	0.5055	0.3723	0.3426	0	0	0.0892	0	0.1696	0.1813	0.1295	0.1751	0.2373	0.4353	0.4358	0.0708	0.17	0.1287	0.3367	0.5513	0.2036
BACE1-AS	0.2934	0.301	0.346	0.4558	0.1609	0.1707	0.3663	0.513	0.1671	0.4719	0.2292	0.5587	0.2721	0.5661	0.489	0.2196	0.1664	0.088	0.4086	0.237	0.1369	0.3686	0.2025	0.3974	0.3693	0.5628	0.1402	0.2851	0.2435	0.1055	0.7342	0.2467	0.3129	0.2725	0.5025	0.3041	0.2017	0.3405	0.2757	0.614	0.5051	0.2998	0.1091	0.3367	0.0638	0.2175	0.0422	0.1775	0.3314
AC084357.2	0.1783	0.2499	0.1338	0	0.365	0.3059	0.6032	0	0.1896	0.2818	0.3392	0	0.3705	0.7411	0	0.299	0.177	0.7487	0	0.4322	0.3328	0.2852	0.4922	0.4141	0.6733	0.309	0.3182	0.1311	0.9945	0.5386	0.1983	0.1825	0.7607	0.7728	0.5701	0.3338	0	0.3864	0.276	0.3732	0.1686	0.4638	0.6191	0.3016	0	0	0.7174	0.3356	0.6507
AC090559.1	0.7529	2.1336	1.3309	3.5644	0.976	0.5022	3.8487	3.8165	0.338	0.846	1.0344	2.391	2.0682	8.0237	0.4771	1.3608	1.9593	2.1777	2.528	1.568	0.0468	1.7658	1.3623	1.3857	1.4109	2.7249	1.403	2.4727	0.9952	0.6907	1.9167	0.9076	1.7485	3.1178	3.6728	2.1455	2.2882	1.6071	1.6058	2.5034	1.5972	0.9864	3.1224	0.5518	0.5777	0.9261	1.2116	2.11	1.3024
AC009779.2	2.8547	4.2623	4.0038	5.0076	2.7128	2.0694	4.7901	8.2829	4.3361	4.8595	5.6887	5.5451	3.8832	5.8186	3.9206	3.049	3.8448	4.7563	4.638	3.5417	1.8394	3.641	2.2043	3.5775	3.7214	5.6526	4.3049	4.5477	3.0007	2.2583	4.1578	4.5567	3.9864	4.7128	4.0922	5.853	5.7838	4.9332	3.4983	6.4361	6.5849	4.508	2.1534	3.104	3.0024	3.292	2.2558	2.0469	6.5723
LINC01948	0.0309	0.0607	0.0371	0.1868	0.0253	0.0955	0.4605	0.116	0.0132	0.0147	0.0353	0.1584	0.0643	0.2109	0.1203	0.0311	0.086	0.0087	0.2212	0.06	0.0404	0.1286	0.1025	0.0718	0.0857	0.327	0.0607	0.0455	0.2991	0.0249	0.0688	0.0127	0.066	0.0358	0.033	0.0463	0.0439	0.2324	0.0862	0.1424	0.3685	0.0644	0.0645	0.0523	0.0063	0.1142	0.0373	0.0641	0.0903
SAPCD1-AS1	0.3191	0.0745	0	0.7554	0	0.8211	0.12	0.2216	0.2262	0.4202	0.2023	0.1134	0.3315	0.0884	0.1379	0.0892	0.3167	0.1489	0.3457	0.1719	0	0.1701	0.0734	0.494	0.2678	0.3686	0.2847	0	0.6921	0	0	0	0	0.1537	0.2267	0.2987	0.1078	0.4609	0.3293	0.1113	0.8044	0.1845	0.1847	0.1799	0.216	0.1636	0.214	0.6007	0.1294
ZNF529-AS1	0.3889	0.3758	0.4428	0.4285	0.3705	0.1955	0.9526	0.7542	0.3279	0.4449	0.2423	0.8724	0.6268	0.6018	0.3303	0.2923	0.3061	0.2815	0.61	0.2925	0.1502	0.2573	0.2498	0.384	0.3882	0.5925	0.4546	0.2169	0.4113	0.243	0.4027	0.4667	0.4004	0.4068	0.543	0.4268	0.3396	0.4745	0.301	0.5051	0.4943	0.6743	0.1979	0.3629	0.177	0.4433	0.1753	0.6562	0.2936
AC093827.4	0.3852	0.4171	0.3153	0.8081	0.4659	0.7958	0.8884	0.62	0.5398	0.4564	0.2664	0.8215	0.6729	0.8149	0.59	0.7927	0.556	0.8086	0.6827	0.4102	0.2614	0.7279	0.7853	0.5827	0.4628	0.5915	0.734	0.5278	0.5044	0.4054	0.701	0.5376	0.5974	0.4047	0.7089	0.6719	0.3725	0.6575	0.393	0.9159	0.5295	0.3188	0.5319	0.3109	0.4089	0.2961	0.493	0.6096	0.6814
AC018653.3	2.1213	1.9818	1.467	2.363	1.2345	1.5696	2.2982	1.7329	2.0786	2.4974	1.7406	2.1735	2.3763	1.8668	1.887	2.1972	1.6511	2.3868	2.8382	1.6801	0.6987	1.0642	1.5212	3.1229	1.78	2.8106	2.2634	1.315	1.6624	1.6751	4.3486	1.5326	3.6371	1.6223	1.7729	2.1024	1.5591	2.4031	2.4145	2.8724	1.4939	2.7768	2.3467	2.1809	1.8162	1.3431	2.51	1.9572	0.5059
LINC00622	0.1249	0.1094	0.1406	0.0277	0.0959	0.0268	0.3522	0.0651	0.0996	0.1974	0.0297	0.0999	0.1298	0.3115	0.1215	0	0.186	0.1749	0.1522	0.1009	0.1749	0.1498	0.0862	0.1692	0.1573	0.46	0.0836	0.1378	0	0.0629	0.2779	0	0.1999	0.1805	0.0999	0.0877	0.0316	0.2481	0.0242	0.2615	0.1181	0.325	0.0271	0.2642	0.1269	0.1201	0	0.1764	0.076
AL031778.1	0.5941	0.1514	0.1621	0.0959	0.1105	0.0926	0.4872	0.45	0.1723	0.2987	0.0514	0.2304	0.0561	0.2693	0.14	0.0906	0.1072	0.0756	0.2632	0.2618	0.0504	0.1727	0.1863	0.2508	0.4758	0.3275	0.1927	0.0397	0.1506	0.1088	0.6608	0	0.2304	0.3121	0.2302	0.1517	0.1094	0.234	0.1672	0.2825	0.051	0.0936	0.1406	0.3197	0.2742	0.1246	0.1086	0.2541	0.1314
LINC00997	1.0935	1.3375	0.9179	1.02	0.9484	1.0332	2.0271	1.8918	1.4188	0.9371	1.0929	0.8697	1.0396	1.1553	1.3213	1.1966	1.7841	1.0894	1.4453	0.6438	1.4355	1.304	1.5091	0.7603	1.2363	1.9106	1.2069	1.5535	1.4297	1.3249	1.4841	1.7073	1.502	0.7764	1.7774	1.2664	1.1828	1.4188	1.3771	1.0859	1.489	0.9159	1.7856	1.442	1.0163	1.5816	1.0625	0.7326	0.7439
LINC01355	0.2221	0.3113	0.2202	0.3028	0.0649	0.0748	0.1878	0.3883	0.1771	0.1379	0.166	0.5753	0.2966	0.8175	0.144	0.0865	0.3228	0.1887	0.3222	0.0256	0	0.0761	0.208	0.2579	0.4393	0.6254	0.2547	0.1633	0.5677	0.4393	0.6088	0.2192	0.3891	0.1146	0.1775	0.1856	0.0563	0.275	0.1535	0.4399	0.5248	0.1857	0.2134	0.5367	0.1047	0.0915	0.2633	0.2688	0.0482
AC092295.2	0.8808	0.3209	0.423	1.0007	0.2524	0.3021	0.3973	0.6605	0.1873	0.4175	0.6031	0.8266	0.9881	0.937	0.6393	0.8862	0.944	0.4931	0.7441	0.6261	0.2301	1.2957	0.3646	0.709	0.3991	0.6104	0.1886	0.3108	0.2947	0.3192	1.0579	0.2885	0.3005	0.3053	0.5256	0.9563	0.4996	1.0432	0.6544	0.8478	0.8991	0.5498	0.5198	0.3575	0.322	0.325	0.5669	0.1658	0.2999
AC006042.1	0.0936	0.2623	0.5618	0.5815	0	0.1605	0.5276	0.3899	0.4975	0.2957	0.8011	1.1977	0.4861	0.4667	0.3639	0	1.2074	0.262	0.4561	0.2268	0	0.5986	0.1292	0.1449	0	0.6486	0.5009	0.5505	0.9568	0.4711	0.7286	0.0958	0.1996	0.2704	0.4986	0.876	0.1896	0.2028	0.3622	0.0979	0.7961	0.0811	0.0812	1.1872	0.1901	0.1439	0	0.6165	0.2277
AP002449.1	0.2069	0.5074	0.1553	0.0918	0.6353	0.5324	0.8166	0.8621	0.33	0.0817	0.0984	0.4413	0.2149	0.258	0.1341	0.2602	0.2053	0	0.3362	0.3343	0	0	0.2856	0.2402	1.0417	0.4481	0.7383	0.6086	1.5385	0.4167	0.3452	0.4236	0	0.4483	0.3307	0.2905	0.4192	0.3736	0.4004	0.433	0.7823	0.1794	0.5388	0.175	0.3152	0.1591	1.3527	0.5842	0
MED8-AS1	0.0671	0.376	0.2014	0.3573	0.0687	0.2301	0.1513	0.2096	0.214	0.106	0.0638	0.3577	0.0697	0.3345	0.087	0.0562	0.3329	0.1878	0.109	0	0	0.1073	0.1389	0.1039	0.3377	0.2906	0.3591	0.296	0.9976	0.4053	0.8207	0.1373	0.2862	0	0.5719	0	0	0.1453	0.1038	0.2106	0.5073	0.1745	0.2911	0.2269	0.2044	0.0516	0.2699	0.2525	0
AC004918.3	0.6362	0.9658	0.6365	2.1177	0.4341	0.8639	0.7772	0.9939	0.7892	0.5026	0.8068	0.3958	1.0463	2.2032	0.9621	1.2447	1.1575	1.113	0.9475	0.8566	0.3463	1.2716	0.8414	1.0259	0.4004	1.286	1.4661	0.8576	0.9362	0.8007	2.0638	1.248	0.7915	1.1487	1.0734	1.4887	1.1816	1.6847	1.0258	1.1649	2.4554	0.6895	1.2425	0.9864	0.7537	1.1005	0.2666	0.5987	0.9672
AC073957.3	0.4862	0.5491	0.0926	0.277	0.0891	0.3796	0.2046	0.461	0.5632	0.6765	0.3796	0.6268	0.2563	0.4644	0.4421	0.1278	0.4969	0.5484	0.3773	0.1231	0.0203	0.116	0.6209	0.6235	0.9499	0.7166	0.4337	0.1441	0.5193	0.7891	1.2106	0.1857	0.7583	0.0734	0.2397	0.6928	0.1544	0.718	0.6964	0.8048	0.2263	0.1699	0.2582	0.2946	0.3684	0.6081	0.3649	0.321	0.053
AC011450.1	0.6243	1.0692	0.4685	0.9851	0.2839	0.238	2.2682	1.4449	0.6638	1.1508	0.2639	2.3671	1.0087	1.2683	0.5395	0.6397	0.9637	1.6503	1.9158	0.7845	0	1.331	0.5743	1.6644	1.2222	2.2233	0.3094	1.479	1.6762	0.2095	1.08	0.284	0.1479	1.6031	2.5131	1.1686	1.1945	1.8034	0.859	1.887	0.9834	0.9622	0.6623	0.6453	0.5635	0.9065	0.9766	0.7833	1.0968
AL136169.1	0.1982	0.2469	0.2148	0.4887	0.2704	0.1322	0.5214	0.5963	0.1639	0.1392	0.0838	0.3757	0.3202	0.5125	0.1427	0.1846	0.2404	0.1233	0.2862	0.1423	0.0205	0.2465	0.1368	0.2557	0.1109	0.4197	0.4125	0.2267	0.8391	0.0887	0.2939	0.1803	0.1409	0.2863	0.2347	0.2886	0.1115	0.4294	0.1704	0.3456	0.3538	0.0955	0.2867	0.1117	0.1118	0.2709	0.5537	0.2694	0.1339
UGDH-AS1	1.3197	0.974	0.4753	0.656	0.8103	0.7093	1.2698	0.9897	1.2909	1.1121	0.6694	0.882	1.1515	0.702	0.6386	1.3278	0.6112	1.5515	0.972	0.924	0.5255	0.5627	0.7649	0.7763	1.0852	0.8689	0.6436	0.5304	0.4579	0.8681	1.4286	0.9725	0.9007	0.7879	0.8813	1.7623	0.3209	0.6354	0.8035	1.344	0.316	1.2662	0.4124	0.8333	0.536	1.0687	0.4247	0.414	0.6421
AC112220.2	0.6721	1.0557	0.667	1.1546	0.7876	0.9111	1.2834	1.2984	0.8183	0.5995	0.6392	0.6589	0.7319	0.8919	0.6463	0.6726	0.398	0.6675	0.7573	0.5955	0.2832	0.6587	1.107	0.5789	1.0369	0.9297	0.8026	1.6817	0.937	1.0368	0.5666	0.7545	0.7167	1.0335	1.0396	1.1871	0.6918	1.3622	0.7635	0.862	1.5266	0.5169	0.7245	0.5775	0.6825	0.35	0.7522	0.5713	0.2901
BBOX1-AS1	0.0365	0.0512	0.137	0.0324	0.0374	0	0	0	0	0	0	0	0.0379	0	0	0	0.0362	0	0	0	0	0	0	0.0565	0	0.0633	0	0	0	0.0735	0.0406	0.0747	0	0	0	0.0342	0	0	0	0	0	0	0	0	0	0	0	0.0344	0
AC004943.2	0.2653	0.1272	0.1833	0.4895	0.1286	0.1317	0.37	0.2908	0.2004	0.1765	0.1925	0.2457	0.2103	0.3133	0.2534	0.1522	0.1663	0.0782	0.3062	0.1635	0.1368	0.3349	0.2457	0.2486	0.1406	0.2903	0.1993	0.1642	0.2206	0.1125	0.1708	0.1858	0.268	0.1714	0.1711	0.2352	0.1627	0.2168	0.2431	0.3141	0.4289	0.1513	0.1091	0.1771	0.1843	0.1771	0.0772	0.1314	0.1868
OCIAD1-AS1	0.3701	0.6483	0.2777	0.8213	1.1363	0.4761	0.4173	0.1927	0.3935	1.1696	1.056	0.3947	0.5767	0.769	0.2399	0	0.3673	1.295	0.902	0	0	0	1.0215	0	0.4658	0.3206	1.3206	1.3606	1.204	0.7453	0.8233	0.5682	0.3947	1.0693	0.1972	0.8661	1.3123	0.5346	0.5729	0.9681	0.6996	0	0.9638	0	0.5638	0.8536	1.1167	0.5225	0
[truncated: 206 more columns]

## Sheet: Sheet4
Supplementary Table S4. The nine-lncRNA expression risk score.
id	coef
AC107021.2	0.399263130450402
AC009403.1	0.504019862956931
ZNF582-AS1	-0.8379
AL353572.4	0.194863094443309
AC026402.2	0.54770224425534
PRRT3-AS1	0.282788892244385
AC135050.6	-1.00105
MKLN1-AS	0.670448869264351
AC010789.1	0.268980574065758

## Sheet: Sheet5
Supplementary Table S5. Expression, prognostic value, and known functions of nine prognostic lncRNAs in the TCGA-LIHC cohort
LncRNA	Differential Expression (Tumor vs. Normal, P)	Prognostic Value for OS (HR, 95% CI, P)	Known Functions
AC010789.1	Upregulated (P=1.70e-03)	HR=1.480 (95% CI: 1.034–2.118, P=3.22e-02)	Reported to promote proliferation and invasion in colorectal cancer
MKLN1-AS	Upregulated (P=1.12e-18)	HR=2.352 (95% CI: 1.656–3.341, P=1.78e-06)	Reported as a poor prognostic factor in multiple cancers
PRRT3-AS1	Upregulated (P=1.60e-12)	HR=2.080 (95% CI: 1.456–2.973, P=5.82e-05)	Reported to promote migration and EMT in SKCM
ZNF582-AS1	Upregulated (P=4.78e-02)	HR=0.544 (95% CI: 0.366–0.809, P=2.60e-03)	Reported to promote apoptosis and suppress tumor growth in ccRCC
AC026402.2	Upregulated (P=7.50e-03)	HR=1.581 (95% CI: 1.112–2.247, P=1.07e-02)	Not reported
AC009403.1	Upregulated (P=1.27e-26)	HR=2.461 (95% CI: 1.734–3.494, P=4.70e-07)	Not reported
AC107021.2	Upregulated (P=1.54e-05)	HR=2.348 (95% CI: 1.655–3.331, P=1.73e-06)	Not reported
AC135050.6	Upregulated (P=2.65e-14)	HR=1.208 (95% CI: 0.854–1.708, P=2.86e-01)	Not reported
AL353572.4	Upregulated (P=9.95e-07)	HR=1.951 (95% CI: 1.360–2.799, P=3.00e-04)	Not reported
Abbreviations: OS, overall survival; HR, hazard ratio; CI, confidence interval; EMT, epithelial–mesenchymal transition; SKCM, skin cutaneous melanoma; ccRCC, clear cell renal cell carcinoma.
Note: HR > 1 indicates a risk factor; HR < 1 indicates a protective factor.
